# Supplementary material for: Genome-wide analysis of myxobacterial two-component systems: genome relatedness and evolutionary changes
Source: BMC Genomics. 2015 Oct 13;16:780. doi: 10.1186/s12864-015-2018-y (PMC4603909; doi:10.1186/s12864-015-2018-y)
Supplement: Additional file 6: — Datasets of the annotated TCS proteins from each genome. (XLS 586 kb) [file 12864_2015_2018_MOESM6_ESM.xls]

## Sheet: Mx
Gene	Organisation	Name	Class	Type	TM	TCS domains	Domains
MXAN_0060	Orphan		HK	Classic	TM	T	1 PAS,1 GAF,1 HisKA,1 HATPase_c
MXAN_0095	Pair		HK	Hybrid		TR	1 PAS_4,1 PAS_3,1 HisKA,1 HATPase_c,1 Response_reg
MXAN_0153	Orphan		HK	Classic	TM	T	1 HisKA_MA, 1 HATPase_c
MXAN_0168	Orphan		HK	Classic		T	1 HAMP,1 PAS_4,1 HisKA,1 HATPase_c
MXAN_0172	Orphan		RR	NtrC		R	1 Response_reg,1 AAA,1 HTH_8
MXAN_0176	Orphan		HK	Classic	TM	T	1 PAS_4,1 PAS,1 HisKA,1 HATPase_c
MXAN_0195	Complex		HK	Hybrid		TR	2 PAS,1 GAF,1 PAS_3,1 HisKA,1 HATPase_c,1 Response_reg
MXAN_0196	Complex		HK	Classic		T	1 PAS,1 GAF,1 HisKA,1 HATPase_c
MXAN_0197	Complex		HK	Classic	TM	T	1 HAMP,1 HisKA,1 HATPase_c
MXAN_0229	Complex		HK	Hybrid	TM	RTR	2 Response_reg,1 HisKA,1 HATPase_c
MXAN_0230	Complex		HK	Hybrid		TRR	1 HisKA_MA, 1 HATPase_c, 2 Response_reg,
MXAN_0245	Orphan		HK	Classic		T	2 PAS_4,1 HisKA,1 HATPase_c
MXAN_0259	Orphan		RR	CheY		R	1 Response_reg
MXAN_0304	Orphan		HK	Classic	TM	T	1 GAF,1 HisKA,1 HATPase_c
MXAN_0311	Orphan		RR	NarL		R	1 Response_reg,1 HTH_LUXR
MXAN_0314	Pair		HK	Hybrid		TR	1 PAS_4,1 HisKA,1 HATPase_c,1 Response_reg
MXAN_0336	Pair		HK	Hybrid		RT	1 Response_reg,1 PAS_3,1 PAS_4,1 HisKA,1 HATPase_c
MXAN_0340	Orphan		HK	Classic		T	1 PAS,1 GAF,1 HisKA,1 HATPase_c
MXAN_0347	Orphan		HK	Classic	TM	T	2 PAS,1 HisKA,1 HATPase_c
MXAN_0399	Orphan		HK	Classic	TM	T	1 PAS,2 GAF,1 HisKA,1 HATPase_c
MXAN_0459	Complex	RedC	HK	Classic	TM	T	1 HisKA,1 HATPase_c
MXAN_0460	Complex	RedD	RR	FrzZ		RR	2 Response_reg
MXAN_0461	Complex	RedE	HK	Classic		T	1 HisKA_MA, 1 HATPase_c
MXAN_0462	Complex	RedF	RR	CheY		R	1 Response_reg
MXAN_0524	Orphan		RR	CheY		R	1 Response_reg
MXAN_0571	Orphan		HK	Classic		T	1 PAS_4,1 PAS,1 PAS_3,1 HisKA,1 HATPase_c
MXAN_0612	Orphan		HK	Classic		T	2 PAS,1 GAF,1 HisKA,1 HATPase_c
MXAN_0643	Orphan		HK	Classic		T	1 PAS,1 PAS_4,1 HisKA,1 HATPase_c
MXAN_0706	Orphan		HK	Classic		T	1 PAS_3,1 PAS_4,1 HisKA,1 HATPase_c
MXAN_0710	Orphan		RR	CheY		R	1 Response_reg
MXAN_0712	Complex		HK	Hybrid	TM	TRRR	9 HAMP,1 GAF,1 HisKA,1 HATPase_c,3 Response_reg
MXAN_0715	Orphan		RR	unclassified		R	1 Response_reg
MXAN_0720	Orphan		HK	Classic		T	3 GAF,1 HisKA,1 HATPase_c
MXAN_0726	Complex		RR	CheY		R	1 Response_reg
MXAN_0727	Complex		RR	CheY		R	1 Response_reg
MXAN_0732	Pair		RR	CheY		R	1 Response_reg
MXAN_0733	Pair	RodK	HK	Hybrid		RTRRR	1 PAS_4,1 HisKA,1 HATPase_c,4 Response_reg
MXAN_0736	Orphan		HK	Classic	TM	T	1 PAS_4,1 GAF,1 HisKA,1 HATPase_c
MXAN_0763	Orphan		RR	CheY		R	1 Response_reg
MXAN_0799	Orphan		PP	HisKa		H	1 HisKA
MXAN_0928	Orphan	HpkA	HK	Classic		T	1 HisKA,1 HATPase_c
MXAN_0931	Pair	EspA	HK	Hybrid	TM	TR	1 FHA,1 PAS_3,1 PAS,1 HisKA,1 HATPase_c,1 Response_reg
MXAN_0935	Orphan	OrfF	RR	unclassified		R	1 Response_reg
MXAN_0937	Pair	Nla7	RR	NtrC		R	1 Response_reg,1 AAA_5,1 HTH_8
MXAN_0938	Pair		HK	Classic	TM	T	1 HAMP,1 HisKA,1 HATPase_c
MXAN_0993	Pair		HK	Hybrid		RT	1 Response_reg,1 PAS_4,1 HisKA,1 HATPase_c
MXAN_1014	Orphan	SdeK	HK	Classic		T	1 PAS_4,1 HisKA,1 HATPase_c
MXAN_1077	Pair	SpdS	HK	Classic		T	1 PAS,1 GAF,1 HisKA,1 HATPase_c
MXAN_1078	Pair	SpdR	RR	NtrC		R	1 Response_reg,1 AAA_5,1 HTH_8
MXAN_1087	Orphan		RR	unclassified		R	1 PilZ,1 Response_reg
MXAN_1093	Orphan		RR	MerR		R	1 MerR,1 Response_reg
MXAN_1128	Pair	FrgC	RR	NtrC		R	1 Response_reg,1 AAA_5,1 HTH_8
MXAN_1129	Pair	FrgB	HK	Classic	TM	T	1 HisKA,1 HATPase_c
MXAN_1166	Pair		HK	Classic	TM	T	1 HisKA,1 HATPase_c
MXAN_1167	Pair	Nla28	RR	NtrC		R	1 Response_reg,1 AAA,1 HTH_8
MXAN_1189	Pair		RR	NtrC		R	1 Response_reg,1 AAA_5,1 HTH_8
MXAN_1190	Pair		HK	Classic	TM	T	1 HAMP,1 HisKA,1 HATPase_c
MXAN_1245	Orphan	SasR	RR	NtrC		R	1 Response_reg,1 AAA_5,1 HTH_8
MXAN_1249	Orphan	SasS	HK	Classic	TM	T	1 HAMP,1 HisKA,1 HATPase_c
MXAN_1279	Pair		RR	LytTR		R	1 Response_reg,1 LytTR
MXAN_1280	Pair		HK	Classic	TM	T	1 His_kinase,1 HATPase_c
MXAN_1349	Pair		RR	OmpR		R	1 Response_reg,1 Trans_reg_C
MXAN_1350	Pair		HK	Classic	TM	T	1 HisKA,1 HATPase_c
MXAN_1378	Orphan		RR	CheY		R	1 Response_reg
MXAN_1429	Orphan		RR	unclassified		R	1 REC
MXAN_1552	Pair		RR	CheY		R	1 Response_reg
MXAN_1553	Pair		HK	Classic		T	2 PAS,1 HisKA,1 HATPase_c
MXAN_1679	Pair		HK	Classic	TM	T	1 HAMP,1 HisKA,1 HATPase_c
MXAN_1680	Pair		RR	OmpR		R	1 Response_reg,1 Trans_reg_C
MXAN_2021	Orphan		RR	CheY		R	1 Response_reg
MXAN_2050	Orphan		RR	VieB		R	1 Response_reg,1 TPR_1
MXAN_2116A	Orphan		HK	Classic		T	1 HisKA,1 HATPase_c
MXAN_2317	Complex		HK	Unorthodox		TRRH	2 PAS,1 HisKA,1 HATPase_c,2 Response_reg,1 Hpt
MXAN_2368	Orphan		HK	Classic		T	2 PAS_4,1 PAC,1 GAF,1 HisKA,1 HATPase_c
MXAN_2386	Complex		HK	Hybrid		RTR	1 PAS,1 PAS_4,1 HisKA,1 HATPase_c,2 Response_reg
MXAN_2516	Orphan	Nla4	RR	NtrC		R	1 Response_reg,1 AAA_5,1 HTH_8
MXAN_2604	Complex		RR	unclassified		R	1 REC
MXAN_2606	Complex		HK	Hybrid	TM	TRT	2 HisKA,2 HATPase_c,1 Response_reg
MXAN_2670	Complex	AsgA	HK	Hybrid		RT	1 Response_reg, 1 HisKA_MA, 1 HATPase_c,
MXAN_2671	Complex		RR	unclassified		R	1 Response_reg
MXAN_2684	Complex	CheY4	RR	CheY		R	1 Response_reg
MXAN_2686	Complex	CheA4	HK	CheA		TR	1 Hpt,1 HATPase_c,1 CheW,1 Response_reg
MXAN_2687	Complex		PP	HisKa		H	1 HisKA
MXAN_2763	Pair		HK	Hybrid		TR	1 HisKA,1 HATPase_c,1 Response_reg
MXAN_2778	Pair	PhoP2	RR	OmpR		R	1 Response_reg,1 Trans_reg_C
MXAN_2779	Pair	PhoR2	HK	Classic	TM	T	1 HisKA,1 HATPase_c
MXAN_2785	Pair		HK	Hybrid	TM	TR	1 PAS_4,1 PAS_3,1 PAS,1 HisKA,1 HATPase_c,1 Response_reg
MXAN_2807	Orphan		RR	RpfG		R	1 HD,1 Response_reg
MXAN_2961	Pair		HK	Classic		T	1 HisKA,1 HATPase_c
MXAN_2962	Pair		RR	CheY		R	1 Response_reg
MXAN_2991	Orphan	AglZ	RR	unclassified		R	1 Response_reg
MXAN_3036	Orphan		HK	Classic	TM	T	1 HisKA,1 HATPase_c
MXAN_3098	Orphan		HK	Classic		T	1 PAS,1 HisKA,1 HATPase_c
MXAN_3117	Orphan	FruA	RR	NarL		R	1 Response_reg,1 HTH_LUXR
MXAN_3213	Complex	ActA	RR	PleD		R	1 REC,1 GGDEF
MXAN_3214	Complex	ActB	RR	NtrC		R	1 Response_reg,1 AAA,1 HTH_8
MXAN_3290	Pair	KfaA	HK	Hybrid		TR	1 HisKA,1 HATPase_c,1 Response_reg
MXAN_3343	Orphan		HK	Classic	TM	T	1 GAF,1 HisKA,1 HATPase_c
MXAN_3418	Pair		RR	NtrC		R	1 Response_reg,1 AAA_5,1 HTH_8
MXAN_3419	Pair		HK	Classic	TM	T	1 HAMP,1 HisKA,1 HATPase_c
MXAN_3450	Pair		RR	OmpR		R	1 Response_reg,1 Trans_reg_C
MXAN_3451	Pair		HK	Classic	TM	T	1 HisKA,1 HATPase_c
MXAN_3555	Orphan		RR	NtrC		R	1 Response_reg,1 AAA,1 HTH_8
MXAN_3601	Orphan		HK	Classic		T	1 HATPase_c
MXAN_3605	Pair		RR	unclassified		R	1 Response_reg
MXAN_3606	Pair		HK	Classic		T	1 HisKA_MA, 1 HATPase_c
MXAN_3711	Orphan		RR	NarL		R	1 Response_reg,1 GerE
MXAN_3734	Complex		RR	unclassified		R	1 Response_reg
MXAN_3735	Complex		RR	PleD		R	1 Response_reg,1 GGDEF
MXAN_3738	Orphan		RR	unclassified		R	1 Response_reg
MXAN_3811	Pair	Nla13	RR	NtrC		R	1 Response_reg,1 AAA_2,1 HTH_8
MXAN_3812	Pair		HK	Classic	TM	T	1 HisKA,1 HATPase_c
MXAN_3879	Complex		HK	Hybrid	TM	TRR	2 PAS_4,1 HisKA,1 HATPase_c,2 Response_reg
MXAN_3974	Pair		HK	Hybrid		RT	1 Response_reg,1 GAF,1 PAS_4,1 HisKA,1 HATPase_c
MXAN_4042	Pair	Nla6	RR	NtrC		R	1 Response_reg,1 AAA_5,1 HTH_8
MXAN_4043	Pair		PP	HisKa		H	1 HisKA
MXAN_4049	Orphan		RR	CyC-C		R	1 S_TKc,1 Response_reg,1 CYCc
MXAN_4053	Orphan		HK	Classic	TM	T	1 Pkinase,1 GAF,1 HisKA,1 HATPase_c
MXAN_4071	Pair		HK	Classic	TM	T	1 HisKA_3,1 HATPase_c
MXAN_4072	Pair		RR	NarL		R	1 Response_reg,1 HTH_LUXR
MXAN_4139	Complex	FrzG	RR	CheB		R	1 Response_reg,1 CheB_methylest
MXAN_4140	Complex	FrzE	HK	CheA		TR	1 Hpt,1 H-kinase_dim,1 HATPase_c,1 CheW,1 Response_reg
MXAN_4144	Complex	FrzZ	RR	FrzZ		RR	2 Response_reg
MXAN_4149	Orphan	FrzS	RR	unclassified		R	1 Response_reg,1 Fez1
MXAN_4164	Pair		RR	OmpR		R	1 Response_reg,1 Trans_reg_C
MXAN_4165	Pair		HK	Classic	TM	T	1 HAMP,1 HisKA,1 HATPase_c
MXAN_4196	Pair		RR	NtrC		R	1 Response_reg,1 AAA,1 HTH_8
MXAN_4197	Pair		HK	Classic	TM	T	1 HisKA,1 HATPase_c
MXAN_4202	Pair		RR	unclassified		R	1 Response_reg
MXAN_4203	Pair		HK	Classic	TM	T	1 HisKA_MA, 1 HATPase_c
MXAN_4232	Orphan		RR	RpfG		R	1 Response_reg,1 HD
MXAN_4240	Orphan	Nla22	RR	NtrC		R	1 Response_reg,1 AAA_5,1 HTH_8
MXAN_4244	Complex		HK	Hybrid		RT	1 Response_reg,1 HisKA,1 HATPase_c
MXAN_4245	Complex		RR	FrzZ		RR	2 Response_reg
MXAN_4246	Complex		HK	Classic		T	1 HisKA,1 HATPase_c
MXAN_4251	Complex		HK	Classic	TM	T	2 PAS_4,1 PAS_3,1 HisKA,1 HATPase_c
MXAN_4252	Complex	Nla12	RR	NtrC		R	1 Response_reg,1 AAA_5,1 HTH_8
MXAN_4253	Complex		RR	CheY		R	1 Response_reg
MXAN_4257	Orphan		RR	PleD		R	1 Response_reg,1 GAF,1 GGDEF
MXAN_4260	Complex		RR	CheY		R	1 Response_reg
MXAN_4261	Complex		RR	NtrC		R	1 Response_reg,1 AAA,1 HTH_8
MXAN_4262	Complex		HK	Classic	TM	T	1 PAS_4,1 HisKA,1 HATPase_c
MXAN_4432	Pair		HK	Hybrid		RT	1 Response_reg, 1 HisKA_MA, 1 HATPase_c,
MXAN_4438	Orphan		RR	unclassified		R	1 Response_reg
MXAN_4444	Complex		HK	Classic	TM	T	1 HAMP,1 HisKA,1 HATPase_c
MXAN_4445	Complex		HK	Hybrid		RTRR	3 Response_reg,1 PAS,1 HisKA,1 HATPase_c,1 GGDEF
MXAN_4461	Complex	RomR	RR	unclassified		R	1 Response_reg
MXAN_4463	Complex		RR	PleD		R	1 Response_reg,1 GGDEF
MXAN_4465	Complex		HK	Hybrid		TRR	1 HisKA,1 HATPase_c,2 Response_reg
MXAN_4468	Orphan		RR	CheY		R	1 Response_reg
MXAN_4579	Pair		HK	Classic	TM	T	1 PAS_4,1 HisKA,1 HATPase_c
MXAN_4580	Pair	Nla8	RR	NtrC		R	1 Response_reg,1 AAA_5,1 HTH_8
MXAN_4640	Pair	SgmT	HK	Hybrid		TR	1 GAF,1 HisKA,1 HATPase_c,1 Response_reg,1 GGDEF
MXAN_4645	Orphan		RR	CheY		R	1 Response_reg
MXAN_4675	Orphan		RR	RpfG		R	1 Response_reg,1 HD
MXAN_4717	Orphan		RR	unclassified		R	1 Response_reg,1 TPR_2
MXAN_4751	Complex		RR	CheY		R	1 Response_reg
MXAN_4752	Complex		RR	CheB		R	1 Response_reg,1 CheB_methylest
MXAN_4758	Pair		HK	CheA		T	1 Hpt,1 H-kinase_dim,1 HATPase_c,1 CheW
MXAN_4759	Pair		RR	CheY		R	1 Response_reg
MXAN_4777	Pair	PhoP1	RR	OmpR		R	1 Response_reg,1 Trans_reg_C
MXAN_4778	Pair	PhoR1	HK	Classic	TM	T	1 PAS_4,1 HisKA,1 HATPase_c
MXAN_4785	Complex	Nla3	RR	NtrC		R	1 Response_reg,1 AAA_5,1 HTH_8
MXAN_4786	Complex		HK	Classic	TM	T	1 HisKA,1 HATPase_c
MXAN_4787	Complex	PhoP4	RR	OmpR		R	1 Response_reg,1 Trans_reg_C
MXAN_4794	Orphan		RR	CheY		R	1 Response_reg
MXAN_4975	Complex		RR	unclassified		R	1 Response_reg
MXAN_4977	Complex		RR	NtrC		R	1 Response_reg,1 AAA_5,1 HTH_8
MXAN_4988	Orphan		HK	Classic	TM	T	1 HisKA,1 HATPase_c
MXAN_5034	Orphan		HK	Classic	TM	T	1 HAMP,1 HisKA,1 HATPase_c
MXAN_5052	Complex		RR	unclassified		R	1 Response_reg
MXAN_5053	Complex		RR	PleD		R	1 Response_reg,1 GGDEF
MXAN_5082	Pair		HK	Classic	TM	T	1 His_kinase,1 HATPase_c
MXAN_5083	Pair		RR	LytTR		R	1 Response_reg,1 LytTR
MXAN_5123	Pair	MrpA	HK	Classic	TM	T	1 HisKA,1 HATPase_c
MXAN_5124	Pair	MrpB	RR	NtrC		R	1 Response_reg,1 AAA,1 HTH_8
MXAN_5145	Complex	CheB	RR	CheB		R	1 Response_reg,1 CheB_methylest
MXAN_5147	Complex	CheA3	HK	CheA		TR	1 Hpt,1 HATPase_c,1 CheW,1 Response_reg
MXAN_5153	Orphan	CrdA	RR	NtrC		R	1 Response_reg,1 AAA,1 HTH_8
MXAN_5184	Orphan	CrdS	HK	Classic	TM	T	1 CHASE4,1 HAMP,1 HisKA,1 HATPase_c
MXAN_5189	Orphan		RR	CheY		R	1 Response_reg
MXAN_5211	Pair		HK	Classic	TM	T	1 HAMP,1 HisKA,1 HATPase_c
MXAN_5212	Pair		RR	OmpR		R	1 Response_reg,1 Trans_reg_C
MXAN_5313	Pair		RR	OmpR		R	1 Response_reg,1 Trans_reg_C
MXAN_5314	Pair		HK	Classic	TM	T	1 HAMP,1 HisKA,1 HATPase_c
MXAN_5340	Orphan		RR	PleD		R	1 Response_reg,1 GGDEF
MXAN_5364	Complex	HsfA	RR	NtrC		R	1 Response_reg,1 AAA_5,1 HTH_8
MXAN_5365	Complex	HsfB	HK	Hybrid		RT	1 Response_reg,1 HisKA,1 HATPase_c
MXAN_5366	Complex		RR	PleD		R	1 Response_reg,1 GGDEF
MXAN_5483	Orphan		HK	Classic		T	1 PAS_4,1 GAF,1 HisKA,1 HATPase_c
MXAN_5505	Orphan		RR	unclassified		R	1 Response_reg
MXAN_5592	Orphan	DigR	RR	Xre		R	1 Response_reg,1 HTH_XRE
MXAN_5656	Orphan		RR	CheY		R	1 Response_reg
MXAN_5688	Orphan		RR	CheY		R	1 Response_reg
MXAN_5704	Orphan		HK	Classic	TM	T	1 HisKA,1 HATPase_c
MXAN_5715	Pair		HK	Hybrid		RT	1 Response_reg, 1 HisKA_MA, 1 HATPase_c,
MXAN_5777	Pair	Nla23	RR	NtrC		R	1 Response_reg,1 AAA_5,1 HTH_8
MXAN_5778	Pair		HK	Classic	TM	T	1 HisKA,1 HATPase_c
MXAN_5784	Pair	PilR	RR	NtrC		R	1 Response_reg,1 AAA_5,1 HTH_8
MXAN_5785	Pair	PilS	HK	Classic	TM	T	1 PAS_4,1 HisKA,1 HATPase_c
MXAN_5791	Orphan		RR	PleD		R	1 Response_reg,1 GGDEF
MXAN_5852	Pair		HK	Classic	TM	T	1 HisKA,1 HATPase_c
MXAN_5853	Pair	Nla1	RR	unclassified		R	1 Response_reg,1 AAA_5
MXAN_5889	Orphan		RR	CheY		R	1 Response_reg
MXAN_5990	Orphan		HK	Classic		T	1 HisKA,1 HATPase_c
MXAN_5995	Pair		RR	OmpR		R	1 Response_reg,1 Trans_reg_C
MXAN_5996	Pair		HK	Classic	TM	T	1 HAMP,1 HisKA,1 HATPase_c
MXAN_6012	Orphan		RR	CheY		R	1 Response_reg
MXAN_6015	Orphan		HK	Classic		T	1 HisKA,1 HATPase_c
MXAN_6028	Complex		RR	CheB		R	1 Response_reg,1 CheB_methylest
MXAN_6029	Complex		HK	CheA		TR	1 Hpt,1 HATPase_c,1 CheW,1 Response_reg
MXAN_6032	Complex		RR	CheV		R	1 Response_reg,1 CheW
MXAN_6033	Complex		RR	CheY		R	1 Response_reg
MXAN_6046	Orphan		RR	CheY		R	1 Response_reg
MXAN_6053	Orphan		HK	Classic	TM	T	1 HAMP,1 HisKA,1 HATPase_c
MXAN_6099	Orphan		RR	CheY		R	1 Response_reg
MXAN_6104	Orphan		RR	CheY		R	1 Response_reg
MXAN_6117	Orphan		HK	Classic		T	1 PAS,1 PAS_3,1 HisKA,1 HATPase_c
MXAN_6149	Pair		RR	NarL		R	1 Response_reg,1 HTH_LUXR
MXAN_6150	Pair		HK	Classic	TM	T	1 HisKA_3,1 HATPase_c
MXAN_6223	Pair		HK	Classic	TM	T	1 HisKA,1 HATPase_c
MXAN_6224	Pair		RR	PrrA		R	1 Response_reg,1 HTH_8
MXAN_6296	Orphan		RR	CheY		R	1 Response_reg
MXAN_6315	Pair		HK	Hybrid		TR	1 GAF,1 HisKA,1 HATPase_c,1 REC
MXAN_6335	Pair		HK	Hybrid		TR	1 PAS_4,1 HisKA,1 HATPase_c,1 Response_reg
MXAN_6413	Pair	PhoP3	RR	OmpR		R	1 Response_reg,1 Trans_reg_C
MXAN_6414	Pair	PhoR3	HK	Classic	TM	T	1 HisKA,1 HATPase_c
MXAN_6586	Orphan		HK	Classic		T	1 PAS_4,1 GAF,1 HisKA,1 HATPase_c
MXAN_6620	Orphan		RR	CheY		R	1 Response_reg
MXAN_6627	Orphan		RR	unclassified		R	1 Response_reg
MXAN_6688	Orphan		HK	Classic		T	1 cNMP_binding, 1 HisKA_MA, 1 HATPase_c,
MXAN_6692	Pair	DifE	HK	CheA		T	1 Hpt,1 H-kinase_dim,1 HATPase_c,1 CheW
MXAN_6693	Pair	DifD	RR	CheY		R	1 Response_reg
MXAN_6702	Orphan		HK	Classic		T	1 HisKA,1 HATPase_c
MXAN_6734	Complex		HK	Hybrid		RT	1 Response_reg,1 PAS_3,1 PAS_4,1 HisKA,1 HATPase_c
MXAN_6735	Complex		HK	Hybrid	TM	TRRR	15 HAMP,1 HisKA,1 HATPase_c,3 Response_reg
MXAN_6847	Pair		HK	Hybrid		RT	1 Response_reg,1 HisKA,1 HATPase_c
MXAN_6855	Pair	EspC	HK	Hybrid	TM	TR	1 MASE1,1 PAS_3,1 HisKA,1 HATPase_c,1 Response_reg
MXAN_6865	Complex		HK	Classic		T	1 GAF,1 PAS,1 HisKA,1 HATPase_c
MXAN_6866	Complex		PP	HisKa		H	1 GAF,1 PAS_4,1 PAS,1 HisKA
MXAN_6926	Orphan		RR	CheY		R	1 Response_reg
MXAN_6941	Orphan		HK	Classic	TM	T	1 CHASE,1 HisKA,1 HATPase_c
MXAN_6951	Complex		HK	CheA		TR	1 Hpt,1 H-kinase_dim,1 HATPase_c,1 CheW,1 Response_reg
MXAN_6952	Complex		RR	CheB		R	1 Response_reg,1 CheB_methylest
MXAN_6953	Complex	SocD	HK	Classic		T	1 PAS_4,1 GAF,1 HisKA,1 HATPase_c
MXAN_6955	Complex	TodK	HK	Classic		T	1 PAS,1 PAS_4,1 HisKA,1 HATPase_c
MXAN_6956	Complex	DotR	RR	CheY		R	1 Response_reg
MXAN_6959	Orphan		RR	CheB		R	1 Response_reg,1 CheB_methylest
MXAN_6964	Complex		HK	CheA		T	1 Hpt,1 H-kinase_dim,1 HATPase_c,1 CheW
MXAN_6965	Complex		RR	CheY		R	1 Response_reg
MXAN_6966	Complex		HK	Hybrid		RRT	2 Response_reg,1 PAS_3,1 HisKA,1 HATPase_c
MXAN_6968	Complex		RR	CheY		R	1 Response_reg
MXAN_6971	Orphan		HK	Classic		T	1 PAS_4,1 HisKA,1 HATPase_c
MXAN_6979	Pair		HK	Classic	TM	T	1 HisKA,1 HATPase_c
MXAN_6980	Pair		RR	PrrA		R	1 Response_reg,1 HTH_8
MXAN_6994	Complex		HK	Classic		T	1 HisKA,1 HATPase_c
MXAN_6996	Complex	AsgD	HK	Hybrid		RT	1 Response_reg,2 GAF,1 HisKA,1 HATPase_c
MXAN_7001	Complex		RR	CheY		R	1 Response_reg
MXAN_7002	Complex		HK	Classic		T	1 GAF,2 PAS_4,1 HisKA,1 HATPase_c
MXAN_7003	Complex		HK	Classic	TM	T	1 HAMP,1 HisKA,1 HATPase_c
MXAN_7024	Complex		RR	unclassified		RR	2 Response_reg,1 PilZ
MXAN_7027	Orphan		HK	Classic		T	1 PAS_4,1 PAS,1 HisKA,1 HATPase_c
MXAN_7033	Orphan		RR	CheY		R	1 Response_reg
MXAN_7059	Orphan		HK	Classic		T	1 GAF,1 PAS_4,1 HisKA,1 HATPase_c
MXAN_7123	Orphan		HK	Classic		T	1 HisKA,1 HATPase_c
MXAN_7142	Pair		HK	Classic	TM	T	1 HisKA,1 HATPase_c
MXAN_7143	Pair		RR	NtrC		R	1 Response_reg,1 AAA,1 HTH_8
MXAN_7150	Orphan		RR	CheY		R	1 Response_reg
MXAN_7178	Orphan		RR	CheY		R	1 Response_reg
MXAN_7180	Orphan	Orf2	HK	Classic	TM	T	1 HAMP,1 HisKA,1 HATPase_c
MXAN_7206	Pair	MokA	HK	Hybrid	TM	TR	1 HisKA,1 HATPase_c,1 Response_reg
MXAN_7362	Complex		RR	PleD		RHRR	3 Response_reg,1 Hpt,1 GGDEF
MXAN_7363	Complex		HK	Hybrid	TM	TRR	1 PAS,1 HisKA,1 HATPase_c,2 Response_reg
MXAN_7364	Complex		RR	CheY		R	1 Response_reg
MXAN_7366	Complex		PP	HisKa		H	1 HisKA
MXAN_7368	Complex		HK	Classic		T	1 PAS_3,1 HisKA,1 HATPase_c
MXAN_7396	Pair		RR	CyC-C		R	1 Response_reg,1 Guanylate_cyc
MXAN_7398	Pair		HK	Classic		T	3 GAF,1 HisKA,1 HATPase_c
MXAN_7420	Orphan		RR	CheY		R	1 Response_reg
MXAN_7439	Pair		HK	Classic	TM	T	1 HAMP,1 HisKA,1 HATPase_c
MXAN_7440	Pair	Nla24	RR	NtrC		R	1 Response_reg,1 AAA_5,1 HTH_8
MXAN_7444	Pair		HK	Hybrid		RT	1 Response_reg,1 PAS_3,1 HisKA,1 HATPase_c

## Sheet: Mf
Gene	Organisation	Name	Class	Type	TM	TCS domains	Domains
LILAB_06705A	Orphan		HK	Classic		T	1 HisKA,1 HATPase_c
LILAB_11650A	Complex		RR	CheY		R	1 Response_reg
LILAB_0003A	Pair		RR	unclassified		R	1 S_TKc,1 Response_reg
LILAB_00195	Orphan		HK	Classic	TM	T	1 GAF,1 HisKA,1 HATPase_c
LILAB_00990	Pair		HK	Classic		T	2 PAS,1 HisKA,1 HATPase_c
LILAB_00995	Pair		RR	CheY		R	1 Response_reg
LILAB_01590	Orphan		RR	unclassified		R	1 REC
LILAB_01905	Orphan		RR	CheY		R	1 Response_reg
LILAB_02050	Pair		HK	Classic	TM	T	1 HisKA,1 HATPase_c
LILAB_02055	Pair		RR	OmpR		R	1 Response_reg,1 Trans_reg_C
LILAB_02325	Pair		HK	Classic	TM	T	1 His_kinase,1 HATPase_c
LILAB_02330	Pair		RR	LytTR		R	1 Response_reg,1 LytTR
LILAB_02480	Orphan		HK	Classic	TM	T	1 HAMP,1 HisKA,1 HATPase_c
LILAB_02505	Orphan		RR	NtrC		R	1 Response_reg,1 AAA_5,1 HTH_8
LILAB_02645	Pair		HK	Classic	TM	T	1 HAMP,1 HisKA,1 HATPase_c
LILAB_02650	Pair		RR	NtrC		R	1 Response_reg,1 AAA_5,1 HTH_8
LILAB_02765	Pair		RR	NtrC		R	1 Response_reg,1 AAA,1 HTH_8
LILAB_02770	Pair		HK	Classic	TM	T	1 HisKA,1 HATPase_c
LILAB_02970	Pair		HK	Classic	TM	T	1 HisKA,1 HATPase_c
LILAB_02975	Pair		RR	NtrC		R	1 Response_reg,1 AAA_5,1 HTH_8
LILAB_03170	Orphan		RR	MerR		R	1 MerR,1 Response_reg
LILAB_03200	Orphan		RR	unclassified		R	1 PilZ,1 Response_reg
LILAB_03245	Pair		RR	NtrC		R	1 Response_reg,1 AAA_5,1 HTH_8
LILAB_03250	Pair		HK	Classic		T	1 PAS,2 GAF,1 HisKA,1 HATPase_c
LILAB_03610	Orphan		HK	Classic		T	1 PAS_4,1 HisKA,1 HATPase_c
LILAB_03700	Complex		HK	Hybrid		RT	1 Response_reg,1 HisKA,1 HATPase_c
LILAB_03705	Complex		RR	CheY		R	1 Response_reg
LILAB_03710	Complex		HK	Classic		T	1 PAS_2,1 GAF,1 PHY,1 HisKA,1 HATPase_c
LILAB_03745	Pair		HK	Hybrid		RT	1 Response_reg,1 PAS_4,1 HisKA,1 HATPase_c
LILAB_04010	Pair		HK	Classic	TM	T	1 HAMP,1 HisKA,1 HATPase_c
LILAB_04015	Pair		RR	NtrC		R	1 Response_reg,1 AAA_5,1 HTH_8
LILAB_04025	Orphan		RR	CheY		R	1 Response_reg
LILAB_04045	Pair		HK	Hybrid	TM	TR	1 FHA,1 PAS_3,1 PAS,1 HisKA,1 HATPase_c,1 Response_reg
LILAB_04060	Orphan		HK	Classic		T	1 HisKA,1 HATPase_c
LILAB_04815	Complex		HK	Hybrid		RT	1 Response_reg,1 HisKA,1 HATPase_c
LILAB_04820	Complex		RR	CheY		R	1 Response_reg
LILAB_04825	Complex		HK	Classic		T	2 PAS_3,2 GAF,1 HisKA,1 HATPase_c
LILAB_04990	Orphan		RR	CheY		R	1 Response_reg
LILAB_05110	Orphan		HK	Classic	TM	T	1 PAS,1 GAF,1 HisKA,1 HATPase_c
LILAB_05125	Complex		HK	Hybrid		RTRRR	1 PAS_4,1 HisKA,1 HATPase_c,4 Response_reg
LILAB_05130	Complex		RR	CheY		R	1 Response_reg
LILAB_05150	Complex		RR	NarL		R	1 Response_reg,1 HTH_LUXR
LILAB_05155	Complex		RR	CheY		R	1 Response_reg
LILAB_05185	Orphan		HK	Classic		T	3 GAF,1 HisKA,1 HATPase_c
LILAB_05205	Orphan		RR	unclassified		R	1 Response_reg
LILAB_05220	Complex		HK	Hybrid	TM	TRRR	11 HAMP,1 GAF,1 HisKA,1 HATPase_c,3 Response_reg
LILAB_05230	Orphan		RR	CheY		R	1 Response_reg
LILAB_05590	Orphan		HK	Classic		T	1 PAS,1 PAS_4,1 HisKA,1 HATPase_c
LILAB_05675	Orphan		HK	Classic	TM	T	1 HisKA,1 HATPase_c
LILAB_05770	Orphan		HK	Classic		T	2 PAS,1 GAF,1 HisKA,1 HATPase_c
LILAB_05945	Orphan		HK	Classic		T	1 PAS_4,1 PAS,1 PAS_3,1 HisKA,1 HATPase_c
LILAB_06225	Orphan		RR	CheY		R	1 Response_reg
LILAB_06385	Complex		RR	CheY		R	1 Response_reg
LILAB_06390	Complex		HK	Classic		T	1 HisKA_MA, 1 HATPase_c
LILAB_06395	Complex		RR	FrzZ		RR	2 Response_reg
LILAB_06400	Complex		HK	Classic	TM	T	1 HisKA,1 HATPase_c
LILAB_06795	Pair		HK	Classic	TM	T	1 His_kinase,1 HATPase_c
LILAB_06800	Pair		RR	LytTR		R	1 Response_reg,1 LytTR
LILAB_06940	Orphan		HK	Classic	TM	T	2 PAS,1 HisKA,1 HATPase_c
LILAB_06975	Orphan		HK	Classic		T	1 PAS_4,1 HisKA,1 HATPase_c
LILAB_06995	Pair		HK	Hybrid		RT	1 Response_reg,1 PAS_3,1 PAS_4,1 HisKA,1 HATPase_c
LILAB_07085	Pair		HK	Hybrid		TR	2 PAS_4,1 HisKA,1 HATPase_c,1 Response_reg
LILAB_07150	Orphan		HK	Classic	TM	T	1 PAS_4,1 GAF,1 HisKA,1 HATPase_c
LILAB_07355	Complex		RR	CheY		R	1 Response_reg
LILAB_07360	Complex		HK	Hybrid		RT	1 Response_reg,1 GAF,1 HisKA,1 HATPase_c
LILAB_07365	Complex		RR	CheY		R	1 Response_reg
LILAB_07470	Orphan		HK	Classic		T	2 PAS_4,1 HisKA,1 HATPase_c
LILAB_07550	Complex		HK	Hybrid		TRR	1 HisKA,1 HATPase_c,2 Response_reg
LILAB_07555	Complex		HK	Hybrid	TM	RTR	2 Response_reg,1 HisKA,1 HATPase_c
LILAB_07755	Complex		HK	Classic	TM	T	1 HAMP,1 HisKA,1 HATPase_c
LILAB_07760	Complex		HK	Classic		T	1 GAF,1 HisKA,1 HATPase_c
LILAB_07765	Complex		HK	Hybrid		TR	2 PAS_3,1 GAF,1 PAS,1 HisKA,1 HATPase_c,1 Response_reg
LILAB_07860	Orphan		HK	Classic		T	1 PAS_4,1 PAS,1 HisKA,1 HATPase_c
LILAB_07890	Orphan		RR	unclassified		R	1 REC
LILAB_07955	Orphan		HK	Classic	TM	T	1 HisKA_MA, 1 HATPase_c
LILAB_08270	Pair		HK	Hybrid	TM	TR	1 PAS,1 PAS_3,1 HisKA,1 HATPase_c,1 Response_reg
LILAB_08445	Orphan		HK	Classic	TM	T	1 PAS_4,1 GAF,1 HisKA,1 HATPase_c
LILAB_08870	Orphan		RR	unclassified		R	1 Response_reg
LILAB_09100	Pair		HK	Hybrid		RT	1 Response_reg,1 PAS_3,1 HisKA,1 HATPase_c
LILAB_09115	Pair		RR	NtrC		R	1 Response_reg,1 AAA_5,1 HTH_8
LILAB_09120	Pair		HK	Classic	TM	T	1 HAMP,1 HisKA,1 HATPase_c
LILAB_09205	Orphan		RR	CheY		R	1 Response_reg
LILAB_09375	Pair		HK	Classic		T	2 GAF,1 HisKA,1 HATPase_c
LILAB_09385	Pair		RR	CyC-C		R	1 Response_reg,1 Guanylate_cyc
LILAB_09435	Orphan		RR	CyC-C		R	1 Response_reg,1 Guanylate_cyc
LILAB_09565	Complex		HK	Hybrid	TM	TRT	1 PAS_4,2 HisKA,2 HATPase_c,1 Response_reg,1 PAS
LILAB_09570	Complex		HK	Classic		T	1 PAS_4,1 PAS_3,1 HisKA,1 HATPase_c
LILAB_09595	Complex		HK	Hybrid	TM	TRR	1 HisKA,1 HATPase_c,2 Response_reg
LILAB_10330	Pair		HK	Hybrid	TM	TR	1 HisKA,1 HATPase_c,1 Response_reg
LILAB_10475	Pair		HK	Classic	TM	T	1 HAMP,1 HisKA,1 HATPase_c
LILAB_10485	Pair		RR	CheY		R	1 Response_reg
LILAB_10650	Orphan		RR	CheY		R	1 Response_reg
LILAB_10680	Pair		RR	NtrC		R	1 Response_reg,1 AAA,1 HTH_8
LILAB_10685	Pair		HK	Classic	TM	T	1 HisKA_MA, 1 HATPase_c
LILAB_10780	Orphan		HK	Classic		T	1 HisKA,1 HATPase_c
LILAB_11085	Orphan		HK	Classic		T	1 GAF,1 PAS_4,1 HisKA,1 HATPase_c
LILAB_11220	Orphan		RR	CheY		R	1 Response_reg
LILAB_11250	Orphan		HK	Classic		T	1 PAS_4,1 PAS,1 HisKA,1 HATPase_c
LILAB_11265	Complex		RR	unclassified		RR	2 Response_reg,1 PilZ
LILAB_11370	Complex		RR	unclassified		R	1 Response_reg
LILAB_11380	Complex		HK	Classic	TM	T	1 HAMP,1 HisKA,1 HATPase_c
LILAB_11385	Complex		HK	Classic		T	1 GAF,1 PAS_4,1 PAC,1 HisKA,1 HATPase_c
LILAB_11390	Complex		RR	CheY		R	1 Response_reg
LILAB_11430	Complex		HK	Hybrid		RT	1 Response_reg,2 GAF,1 HisKA,1 HATPase_c
LILAB_11435	Complex		HK	Classic		T	1 HisKA,1 HATPase_c
LILAB_11515	Pair		RR	PrrA		R	1 Response_reg,1 HTH_8
LILAB_11520	Pair		HK	Classic	TM	T	1 HisKA,1 HATPase_c
LILAB_11550	Orphan		HK	Classic		T	1 PAS_4,1 HisKA,1 HATPase_c
LILAB_11565	Complex		RR	CheY		R	1 Response_reg
LILAB_11575	Complex		HK	Hybrid		RRT	2 Response_reg,1 PAS_3,1 HisKA,1 HATPase_c
LILAB_11580	Complex		RR	CheY		R	1 Response_reg
LILAB_11585	Complex		HK	CheA		T	1 Hpt,1 H-kinase_dim,1 HATPase_c,1 CheW
LILAB_11610	Orphan		RR	CheB		R	1 Response_reg,1 CheB_methylest
LILAB_11625	Complex		RR	CheY		R	1 Response_reg
LILAB_11630	Complex		HK	Classic		T	2 PAS_4,1 HisKA,1 HATPase_c
LILAB_11635	Complex		HK	Classic		T	1 PAS_4,1 GAF,1 HisKA,1 HATPase_c
LILAB_11650	Complex		HK	CheA		TR	1 Hpt,1 H-kinase_dim,1 HATPase_c,1 CheW,1 Response_reg
LILAB_11765	Orphan		HK	Classic	TM	T	1 CHASE,1 HisKA,1 HATPase_c
LILAB_11845	Orphan		RR	CheY		R	1 Response_reg
LILAB_12145	Complex		PP	HisKa		H	1 GAF,1 PAS_4,1 PAS,1 HisKA
LILAB_12150	Complex		HK	Classic		T	1 GAF,1 PAS,1 HisKA,1 HATPase_c
LILAB_12195	Pair		HK	Hybrid	TM	TR	1 MASE1,1 PAS,1 HisKA,1 HATPase_c,1 Response_reg
LILAB_12230	Pair		HK	Hybrid		RT	1 Response_reg,1 HisKA,1 HATPase_c
LILAB_12350	Orphan		PP	HisKa		H	1 HisKA_2
LILAB_12790	Complex		HK	Hybrid	TM	TRRR	27 HAMP,1 HisKA,1 HATPase_c,3 Response_reg
LILAB_12795	Complex		HK	Hybrid		RT	1 Response_reg,1 PAS_3,1 PAS_4,1 HisKA,1 HATPase_c
LILAB_12950	Orphan		HK	Classic		T	1 HisKA,1 HATPase_c
LILAB_12995	Pair		RR	CheY		R	1 Response_reg
LILAB_13000	Pair		HK	CheA		T	1 Hpt,1 H-kinase_dim,1 HATPase_c,1 CheW
LILAB_13020	Orphan		HK	Classic		T	1 cNMP_binding, 1 HisKA_MA, 1 HATPase_c,
LILAB_13195	Orphan		RR	unclassified		R	1 TetR_N,1 Response_reg
LILAB_13380	Orphan		RR	unclassified		R	1 Response_reg
LILAB_13410	Orphan		RR	CheY		R	1 Response_reg
LILAB_13600	Orphan		HK	Classic		T	1 PAS_4,1 GAF,1 HisKA,1 HATPase_c
LILAB_14485	Pair		HK	Classic	TM	T	1 HisKA,1 HATPase_c
LILAB_14490	Pair		RR	OmpR		R	1 Response_reg,1 Trans_reg_C
LILAB_14795	Pair		HK	Hybrid		TR	1 PAS_4,1 HisKA,1 HATPase_c,1 Response_reg
LILAB_14880	Pair		HK	Hybrid		TR	1 GAF,1 HisKA,1 HATPase_c,1 REC
LILAB_14975	Orphan		RR	CheY		R	1 Response_reg
LILAB_15315	Pair		RR	PrrA		R	1 Response_reg,1 HTH_8
LILAB_15320	Pair		HK	Classic	TM	T	1 HisKA,1 HATPase_c
LILAB_15675	Orphan		HK	Classic		T	1 PAS,1 PAS_3,1 HisKA,1 HATPase_c
LILAB_15745	Orphan		RR	CheY		R	1 Response_reg
LILAB_15770	Orphan		RR	CheY		R	1 Response_reg
LILAB_16020	Orphan		HK	Classic	TM	T	1 HAMP,1 HisKA,1 HATPase_c
LILAB_16060	Orphan		RR	CheY		R	1 Response_reg
LILAB_16135	Complex		RR	CheY		R	1 Response_reg
LILAB_16140	Complex		RR	CheV		R	1 Response_reg,1 CheW
LILAB_16155	Complex		HK	CheA		TR	1 Hpt,1 HATPase_c,1 CheW,1 Response_reg
LILAB_16160	Complex		RR	CheB		R	1 Response_reg,1 CheB_methylest
LILAB_16225	Orphan		HK	Classic		T	1 HisKA,1 HATPase_c
LILAB_16240	Orphan		RR	CheY		R	1 Response_reg
LILAB_16305	Pair		HK	Classic	TM	T	1 HAMP,1 HisKA,1 HATPase_c
LILAB_16310	Pair		RR	OmpR		R	1 Response_reg,1 Trans_reg_C
LILAB_16335	Orphan		HK	Classic		T	1 HisKA,1 HATPase_c
LILAB_16845	Orphan		RR	CheY		R	1 Response_reg
LILAB_17870	Orphan		RR	CheY		R	1 Response_reg
LILAB_18015	Orphan		RR	VieB		R	1 Response_reg,1 TPR_1
LILAB_19280	Complex		HK	Unorthodox		TRRH	2 PAS,1 HisKA,1 HATPase_c,2 Response_reg,1 Hpt
LILAB_19540	Orphan		HK	Classic		T	2 PAS_4,1 PAS,1 GAF,1 HisKA,1 HATPase_c
LILAB_19620	Complex		HK	Hybrid		RTR	1 PAS,1 PAS_4,1 HisKA,1 HATPase_c,2 Response_reg
LILAB_20255	Orphan		RR	NtrC		R	1 Response_reg,1 AAA_5,1 HTH_8
LILAB_20695	Complex		RR	unclassified		R	1 REC
LILAB_20705	Complex		HK	Hybrid	TM	TRT	2 HisKA,2 HATPase_c,1 Response_reg
LILAB_21050	Complex		HK	Hybrid		RT	1 Response_reg, 1 HisKA_MA, 1 HATPase_c,
LILAB_21060	Complex		RR	unclassified		R	1 Response_reg
LILAB_21115	Complex		RR	CheY		R	1 Response_reg
LILAB_21125	Complex		HK	CheA		TR	1 Hpt,1 HATPase_c,1 CheW,1 Response_reg
LILAB_21130	Complex		PP	HisKa		H	1 HisKA
LILAB_21150	Pair		HK	Hybrid		TR	1 HisKA,1 HATPase_c,1 Response_reg
LILAB_21510	Orphan		HK	Classic		T	1 HisKA_MA, 1 HATPase_c
LILAB_21570	Pair		HK	Hybrid		TR	1 HisKA,1 HATPase_c,1 Response_reg
LILAB_21595	Pair		RR	OmpR		R	1 Response_reg,1 Trans_reg_C
LILAB_21600	Pair		HK	Classic	TM	T	1 HisKA,1 HATPase_c
LILAB_21620	Pair		HK	Hybrid	TM	TR	1 PAS_4,1 PAS_3,1 PAS,1 HisKA,1 HATPase_c,1 Response_reg
LILAB_21740	Orphan		RR	RpfG		R	1 HD,1 Response_reg
LILAB_22535	Pair		HK	Classic		T	1 HisKA,1 HATPase_c
LILAB_22540	Pair		RR	CheY		R	1 Response_reg
LILAB_22650	Pair		HK	Hybrid		RT	1 Response_reg,1 HisKA,1 HATPase_c
LILAB_22700	Orphan		RR	unclassified		R	1 Response_reg
LILAB_22930	Orphan		HK	Classic	TM	T	1 HisKA,1 HATPase_c
LILAB_23210	Orphan		HK	Classic		T	1 PAS,1 HisKA,1 HATPase_c
LILAB_23310	Orphan		RR	NarL		R	1 Response_reg,1 HTH_LUXR
LILAB_23455	Pair		HK	Hybrid	TM	TR	1 HAMP,1 HisKA,1 HATPase_c,1 Response_reg
LILAB_23595	Complex		RR	CheY		R	1 Response_reg
LILAB_23605	Complex		HK	Hybrid		RT	1 Response_reg,1 HisKA,1 HATPase_c
LILAB_23845	Complex		RR	PleD		R	1 REC,1 GGDEF
LILAB_23850	Complex		RR	NtrC		R	1 Response_reg,1 AAA,1 HTH_8
LILAB_24235	Pair		HK	Hybrid		TR	1 HisKA,1 HATPase_c,1 Response_reg
LILAB_24490	Orphan		HK	Classic	TM	T	1 GAF,1 HisKA,1 HATPase_c
LILAB_25010	Pair		RR	OmpR		R	1 Response_reg,1 Trans_reg_C
LILAB_25015	Pair		HK	Classic	TM	T	1 HisKA,1 HATPase_c
LILAB_25760	Orphan		RR	NtrC		R	1 Response_reg,1 AAA,1 HTH_8
LILAB_26115	Orphan		HK	Classic		T	1 PAS,1 PAS_3,1 GAF,1 HisKA,1 HATPase_c
LILAB_26585	Pair		RR	OmpR		R	1 Response_reg,1 Trans_reg_C
LILAB_26590	Pair		HK	Classic		T	1 HAMP,1 HisKA,1 HATPase_c
LILAB_26725	Orphan		RR	NarL		R	1 Response_reg,1 GerE
LILAB_26850	Complex		RR	unclassified		R	1 Response_reg
LILAB_26855	Complex		RR	PleD		R	1 Response_reg,1 GGDEF
LILAB_26865	Complex		RR	unclassified		R	1 Response_reg
LILAB_27495	Orphan		HK	Classic		T	1 GAF,1 HisKA,1 HATPase_c
LILAB_27605	Complex		HK	Hybrid	TM	TRR	2 PAS_4,1 HisKA,1 HATPase_c,2 Response_reg
LILAB_27975	Pair		HK	Hybrid		RT	1 Response_reg,1 GAF,1 PAS_4,1 HisKA,1 HATPase_c
LILAB_28325	Pair		RR	NtrC		R	1 Response_reg,1 AAA_5,1 HTH_8
LILAB_28330	Pair		PP	HisKa		H	1 HisKA
LILAB_28370	Pair		HK	CheA		T	1 Hpt,1 H-kinase_dim,1 HATPase_c,1 CheW
LILAB_28450	Orphan		HK	Classic		T	1 S_TKc,1 Arch_ATPase,1 GAF,1 HisKA,1 HATPase_c
LILAB_28525	Pair		HK	Classic	TM	T	1 HisKA_3,1 HATPase_c
LILAB_28530	Pair		RR	NarL		R	1 Response_reg,1 HTH_LUXR
LILAB_28850	Complex		RR	CheB		R	1 Response_reg,1 CheB_methylest
LILAB_28855	Complex		HK	CheA		TR	1 Hpt,1 H-kinase_dim,1 HATPase_c,1 CheW,1 Response_reg
LILAB_28875	Complex		RR	FrzZ		RR	2 Response_reg
LILAB_28905	Orphan		RR	unclassified		R	1 Response_reg,1 Fez1
LILAB_28975	Pair		RR	OmpR		R	1 Response_reg,1 Trans_reg_C
LILAB_28980	Pair		HK	Classic	TM	T	1 HAMP,1 HisKA,1 HATPase_c
LILAB_29110	Pair		RR	NtrC		R	1 Response_reg,1 AAA,1 HTH_8
LILAB_29115	Pair		HK	Classic	TM	T	1 HisKA,1 HATPase_c
LILAB_29145	Pair		RR	unclassified		R	1 Response_reg
LILAB_29150	Pair		HK	Classic	TM	T	1 HisKA_MA, 1 HATPase_c
LILAB_29300	Orphan		RR	RpfG		R	1 Response_reg,1 HD
LILAB_29335	Orphan		RR	NtrC		R	1 Response_reg,1 AAA_5,1 HTH_8
LILAB_29355	Complex		HK	Hybrid		RT	1 Response_reg,1 HisKA,1 HATPase_c
LILAB_29360	Complex		RR	FrzZ		RR	2 Response_reg
LILAB_29365	Complex		HK	Classic		T	1 HisKA,1 HATPase_c
LILAB_29400	Complex		HK	Classic	TM	T	2 PAS_4,1 PAS_3,1 HisKA,1 HATPase_c
LILAB_29405	Complex		RR	NtrC		R	1 Response_reg,1 AAA_5,1 HTH_8
LILAB_29410	Complex		RR	CheY		R	1 Response_reg
LILAB_29435	Orphan		RR	PleD		R	1 Response_reg,1 GAF,1 GGDEF
LILAB_29460	Complex		RR	CheY		R	1 Response_reg
LILAB_29465	Complex		RR	NtrC		R	1 Response_reg,1 AAA,1 HTH_8
LILAB_29470	Complex		HK	Classic	TM	T	1 PAS_4,1 HisKA,1 HATPase_c
LILAB_30295	Pair		HK	Hybrid		RT	1 Response_reg, 1 HisKA_MA, 1 HATPase_c,
LILAB_30325	Orphan		RR	unclassified		R	1 Response_reg
LILAB_30355	Complex		HK	Classic	TM	T	1 HAMP,1 HisKA,1 HATPase_c
LILAB_30360	Complex		HK	Hybrid		RTRR	3 Response_reg,1 PAS,1 HisKA,1 HATPase_c,1 GGDEF
LILAB_30440	Complex		RR	CheY		R	1 Response_reg
LILAB_30450	Complex		RR	PleD		R	1 Response_reg,1 GGDEF
LILAB_30460	Complex		HK	Hybrid		TRR	1 HisKA,1HATPase_c,2 Response_reg
LILAB_30475	Orphan		RR	CheY		R	1 Response_reg
LILAB_30885	Pair		HK	Classic	TM	T	1 HAMP,1 HisKA,1 HATPase_c
LILAB_30890	Pair		RR	NtrC		R	1 Response_reg,1 AAA_5,1 HTH_8
LILAB_30920	Orphan		RR	NtrC		R	1 Response_reg,1 AAA_5,1 HTH_8
LILAB_31140	Pair		HK	Hybrid		TR	1 GAF,1 HisKA,1 HATPase_c,1 Response_reg,1 GGDEF
LILAB_31165	Orphan		RR	CheY		R	1 Response_reg
LILAB_31315	Orphan		RR	RpfG		R	1 Response_reg,1 HD
LILAB_31515	Orphan		RR	unclassified		R	1 Response_reg,1 TPR_2
LILAB_31705	Complex		RR	CheY		R	1 Response_reg
LILAB_31710	Complex		RR	CheB		R	1 Response_reg,1 CheB_methylest
LILAB_31740	Pair		HK	CheA		T	1 Hpt,1 H-kinase_dim,1 HATPase_c,1 CheW
LILAB_31745	Pair		RR	CheY		R	1 Response_reg
LILAB_31835	Pair		RR	OmpR		R	1 Response_reg,1 Trans_reg_C
LILAB_31840	Pair		HK	Classic	TM	T	1 PAS_4,1 HisKA,1 HATPase_c
LILAB_31865	Complex		RR	NtrC		R	1 Response_reg,1 AAA_5,1 HTH_8
LILAB_31870	Complex		HK	Classic	TM	T	1 HisKA,1 HATPase_c
LILAB_31875	Complex		RR	OmpR		R	1 Response_reg,1 Trans_reg_C
LILAB_31915	Orphan		RR	CheY		R	1 Response_reg
LILAB_32800	Complex		RR	unclassified		R	1 Response_reg
LILAB_32810	Complex		RR	NtrC		R	1 Response_reg,1 AAA_5,1 HTH_8
LILAB_32870	Orphan		HK	Classic	TM	T	1 HisKA,1 HATPase_c
LILAB_33055	Orphan		HK	Classic	TM	T	1 HAMP,1 HisKA,1 HATPase_c
LILAB_33140	Complex		RR	unclassified		R	1 Response_reg
LILAB_33145	Complex		RR	PleD		R	1 Response_reg,1 GAF,1 GGDEF
LILAB_33585	Pair		HK	Classic		T	1 HisKA,1 HATPase_c
LILAB_33590	Pair		RR	NtrC		R	1 Response_reg,1 AAA,1 HTH_8
LILAB_33685	Orphan		RR	CheB		R	1 Response_reg,1 CheB_methylest
LILAB_33705	Pair		HK	CheA		TR	1 Hpt,1 HATPase_c,1 CheW,1 Response_reg
LILAB_33735	Orphan		RR	NtrC		R	1 Response_reg,1 AAA,1 HTH_8
LILAB_33925	Orphan		HK	Classic	TM	T	1 CHASE4,1 HAMP,1 HisKA,1 HATPase_c
LILAB_33940	Orphan		RR	CheY		R	1 Response_reg
LILAB_34400	Pair		RR	OmpR		R	1 Response_reg,1 Trans_reg_C
LILAB_34405	Pair		HK	Classic	TM	T	1 HAMP,1 HisKA,1 HATPase_c
LILAB_34530	Orphan		RR	PleD		R	1 Response_reg,1 GGDEF
LILAB_34650	Complex		RR	NtrC		R	1 Response_reg,1 AAA_5,1 HTH_8
LILAB_34655	Complex		HK	Hybrid		RT	1 Response_reg,1 HisKA,1 HATPase_c
LILAB_34660	Complex		RR	PleD		R	1 Response_reg,1 GGDEF
LILAB_34920	Orphan		HK	Classic		T	1 PAS_4,1 GAF,1 HisKA,1 HATPase_c
LILAB_34980	Orphan		RR	unclassified		R	1 Response_reg
LILAB_35015	Orphan		RR	unclassified		R	1 Response_reg
LILAB_35425	Orphan		RR	Xre		R	1 Response_reg,1 HTH_XRE
LILAB_35755	Orphan		RR	CheY		R	1 Response_reg
LILAB_35915	Orphan		RR	CheY		R	1 Response_reg
LILAB_35995	Orphan		HK	Classic	TM	T	1 HisKA,1 HATPase_c
LILAB_36050	Pair		HK	Hybrid		RT	1 Response_reg, 1 HisKA_MA, 1 HATPase_c,
LILAB_36375	Pair		RR	NtrC		R	1 Response_reg,1 AAA_5,1 HTH_8
LILAB_36380	Pair		HK	Classic	TM	T	1 HisKA,1 HATPase_c
LILAB_36410	Pair		RR	NtrC		R	1 Response_reg,1 AAA_5,1 HTH_8
LILAB_36415	Pair		HK	Classic	TM	T	1 PAS_4,1 HisKA,1 HATPase_c
LILAB_36445	Orphan		RR	PleD		R	1 Response_reg,1 GGDEF

## Sheet: Sa
Gene	Organisation	TCS domains	class	type	Domains	TM
STAUR_0009	Pair	R	RR	OmpR	1 Response_reg,1 Trans_reg_C	0
STAUR_0010	Pair	T	HK	Classic	1 HAMP,1 HisKA,1 HATPase_c	3
STAUR_0028	Pair	T	HK	Classic	1 S_TKc,1 GAF,1 HisKA,1 HATPase_c	0
STAUR_0029	Pair	R	RR	CyC-C	1 S_TKc,1 Response_reg,1 CYCc	0
STAUR_0037	Pair	RT	HK	Hybrid	1 Response_reg,1 HisKA,1 HATPase_c	0
STAUR_0106	Pair	TR	HK	Hybrid	1 GAF,1 PAS_3,1 HisKA,1 HATPase_c,1 Response_reg	2
STAUR_0208	Orphan	T	HK	Classic	1 HATPase_c	6
STAUR_0221	Pair	T	HK	Classic	1 HAMP,1 PAS_4,1 HisKA,1 HATPase_c	3
STAUR_0222	Pair	R	RR	NtrC	1 Response_reg,1 AAA,1 HTH_8	0
STAUR_0267	Complex	TR	HK	Hybrid	2 PAS,1 PAS_3,1 HisKA,1 HATPase_c,1 Response_reg	0
STAUR_0269	Complex	T	HK	Classic	1 GAF,1 HisKA,1 HATPase_c	0
STAUR_0288	Complex	RTR	HK	Hybrid	2 Response_reg,1 HisKA,1 HATPase_c	0
STAUR_0289	Complex	TRR	HK	Hybrid	1 HisKA,1 HATPase_c,2 Response_reg	0
STAUR_0301	Pair	T	HK	Classic	1 PAS_4,1 PAS,1 HisKA,1 HATPase_c	0
STAUR_0302	Pair	R	RR	CheY	1 Response_reg	0
STAUR_0316	Orphan	R	RR	CyC-C	1 Response_reg,1 Guanylate_cyc	0
STAUR_0388	Pair	TR	HK	Hybrid	2 PAS_4,2 GAF,1 PAS_3,1 HisKA,1 HATPase_c,1 Response_reg	0
STAUR_0409	Complex	HRR	RR	unclassified	1 Hpt,2 Response_reg	0
STAUR_0447	Complex	R	RR	CheY	1 Response_reg	0
STAUR_0448	Complex	RTR	HK	Hybrid	2 Response_reg,1 PAS,1 HisKA,1 HATPase_c	0
STAUR_0461	Complex	R	RR	CheY	1 Response_reg	0
STAUR_0462	Complex	RT	HK	Hybrid	1 Response_reg,1 PAS_3,1 HisKA,1 HATPase_c	0
STAUR_0489	Complex	TR	HK	CheA	1 Hpt,1 HATPase_c,1 CheW,1 Response_reg	0
STAUR_0490	Complex	R	RR	CheB	1 Response_reg,1 CheB_methylest	0
STAUR_0491	Complex	RR	RR	FrzZ	2 Response_reg	0
STAUR_0493	Complex	TR	HK	Hybrid	1 PAS_4,1 HisKA,1 HATPase_c,1 Response_reg	0
STAUR_0500	Orphan	T	HK	Classic	1 GAF,2 PAS_4,1 HisKA,1 HATPase_c	0
STAUR_0512	Orphan	R	RR	CheY	1 Response_reg	0
STAUR_0563	Orphan	R	RR	unclassified	1 Response_reg	0
STAUR_0581	Orphan	T	HK	Classic	1 HAMP,1 HisKA,1 HATPase_c	3
STAUR_0620	Orphan	R	RR	CheY	1 Response_reg	0
STAUR_0630	Orphan	R	RR	CheY	1 Response_reg	0
STAUR_0633	Pair	RT	HK	Hybrid	1 Response_reg,2 GAF,1 HisKA,1 HATPase_c	0
STAUR_0727	Pair	R	RR	OmpR	1 Response_reg,1 Trans_reg_C	0
STAUR_0728	Pair	T	HK	Classic	1 HisKA,1 HATPase_c	3
STAUR_0751	Orphan	T	HK	Classic	1 GAF,1 PAS_4,1 HisKA,1 HATPase_c	0
STAUR_0772	Pair	R	RR	NtrC	1 Response_reg,1 AAA,1 HTH_8	0
STAUR_0773	Pair	T	HK	Classic	1 HisKA,1 HATPase_c	6
STAUR_0798	Orphan	T	HK	Classic	1 PAS_4,1 HATPase_c	0
STAUR_0801	Complex	RR	RR	unclassified	2 Response_reg,1 PilZ	0
STAUR_0837	Complex	R	RR	CheY	1 Response_reg	0
STAUR_0839	Complex	T	HK	Classic	1 GAF,1 PAS_4,1 PAS,1 HisKA,1 HATPase_c	0
STAUR_0840	Complex	R	RR	CheY	1 Response_reg	0
STAUR_0844	Orphan	T	HK	Classic	1 HisKA,1 HATPase_c	0
STAUR_0856	Pair	RT	HK	Hybrid	1 Response_reg,1 PAS_3,1 HisKA,1 HATPase_c	0
STAUR_0859	Pair	R	RR	CheY	1 Response_reg	0
STAUR_0860	Pair	T	HK	CheA	1 Hpt,1 H-kinase_dim,1 HATPase_c,1 CheW	0
STAUR_0865	Pair	R	RR	CheB	1 Response_reg,1 CheB_methylest	0
STAUR_0866	Pair	T	HK	Classic	1 PAS_3,1 HisKA,1 HATPase_c	0
STAUR_0869	Complex	T	HK	Classic	1 PAS_4,1 GAF,1 HisKA,1 HATPase_c	0
STAUR_0870	Complex	R	RR	CheB	1 Response_reg,1 CheB_methylest	0
STAUR_0871	Complex	TR	HK	CheA	1 Hpt,1 HATPase_c,1 CheW,1 Response_reg	0
STAUR_0990	Complex	T	HK	Classic	1 GAF,1 PAS_4,1 PAS,1 HisKA	0
STAUR_0991	Complex	T	HK	Classic	1 GAF,1 PAS_4,1 HisKA,1 HATPase_c	0
STAUR_0999	Pair	TR	HK	Hybrid	1 MASE1,1 PAS,1 HisKA,1 HATPase_c,1 Response_reg	8
STAUR_1021	Orphan	T	HK	Classic	1 S_TKc,1 GAF,1 HATPase_c	0
STAUR_1112	Orphan	R	RR	CheY	1 Response_reg	0
STAUR_1167	Complex	T	HK	Classic	1 HAMP,1 HisKA,1 HATPase_c	3
STAUR_1169	Complex	TRRR	HK	Hybrid	16 HAMP,1 HisKA,1 HATPase_c,3 Response_reg	2
STAUR_1170	Complex	RT	HK	Hybrid	1 Response_reg,1 PAS_3,1 PAS_4,1 HisKA,1 HATPase_c	0
STAUR_1171	Complex	TRT	HK	Hybrid	2 HisKA,2 HATPase_c,1 Response_reg	1
STAUR_1186	Pair	T	HK	Classic	1 HisKA,1 HATPase_c	6
STAUR_1187	Pair	R	RR	PrrA	1 Response_reg,1 HTH_8	0
STAUR_1216	Orphan	T	HK	Classic	1 HisKA,1 HATPase_c	0
STAUR_1220	Pair	R	RR	CheY	1 Response_reg	0
STAUR_1221	Pair	T	HK	CheA	1 Hpt,1 H-kinase_dim,1 HATPase_c,1 CheW	0
STAUR_1269	Orphan	R	RR	CheY	1 Response_reg	0
STAUR_1273	Orphan	T	HK	Classic	1 Pkinase,1 GAF,1 HisKA,1 HATPase_c	0
STAUR_1276	Orphan	T	HK	Classic	1 cNMP_binding,1 HATPase_c	0
STAUR_1283	Orphan	T	HK	Classic	1 PAS_4,1 PAS,1 PAS_3,1 GAF,1 HisKA,1 HATPase_c	2
STAUR_1353	Orphan	T	HK	Classic	1 GAF,1 HATPase_c	0
STAUR_1364	Orphan	T	HK	Classic	1 S_TKc,1 GAF,1 HisKA,1 HATPase_c	0
STAUR_1397	Pair	TR	HK	Hybrid	2 PAS_3,1 PAS,1 HisKA,1 HATPase_c,1 Response_reg	0
STAUR_1458	Orphan	T	HK	Classic	1 S_TKc,1 GAF,1 HisKA,1 HATPase_c	0
STAUR_1481	Complex	T	HK	Classic	1 HisKA,1 HATPase_c	6
STAUR_1483	Complex	T	HK	Classic	1 HisKA,1 HATPase_c	0
STAUR_1486	Pair	RT	HK	Hybrid	1 Response_reg,1 PAS,1 PAS_3,1 HisKA,1 HATPase_c	0
STAUR_1638	Pair	T	HK	Classic	1 PAS,2 GAF,1 HisKA,1 HATPase_c	0
STAUR_1639	Pair	R	RR	NtrC	1 Response_reg,1 AAA_5,1 HTH_8	0
STAUR_1647	Orphan	R	RR	CheY	1 Response_reg	0
STAUR_1652	Orphan	R	RR	MerR	1 MerR,1 Response_reg	0
STAUR_1669	Orphan	T	HK	Classic	1 GAF,1 PAS_3,1 PAS_4,1 HATPase_c	0
STAUR_1706	Pair	R	RR	NtrC	1 Response_reg,1 AAA_5,1 HTH_8	0
STAUR_1707	Pair	T	HK	Classic	1 HisKA,1 HATPase_c	9
STAUR_1775	Pair	RT	HK	Hybrid	1 Response_reg,1 HisKA,1 HATPase_c	0
STAUR_1782	Pair	T	HK	Classic	1 HisKA,1 HATPase_c	2
STAUR_1783	Pair	R	RR	NtrC	1 Response_reg,1 AAA,1 HTH_8	0
STAUR_1837	Orphan	T	HK	Classic	1 HisKA,1 HATPase_c	6
STAUR_1862	Orphan	R	RR	NtrC	1 Response_reg,1 AAA_5,1 HTH_8	0
STAUR_1875	Orphan	T	HK	Classic	1 HAMP,1 HisKA,1 HATPase_c	3
STAUR_1880	Pair	RT	HK	Hybrid	1 Response_reg,2 PAS,1 PAS_3,1 HisKA,1 HATPase_c	1
STAUR_1902	Orphan	T	HK	Classic	1 PAS_4,1 HisKA,1 HATPase_c	0
STAUR_1948	Orphan	T	HK	Classic	1 HATPase_c	0
STAUR_2102	Pair	R	RR	OmpR	1 Response_reg,1 Trans_reg_C	0
STAUR_2103	Pair	T	HK	Classic	1 HisKA,1 HATPase_c	1
STAUR_2140	Orphan	R	RR	CheY	1 Response_reg	0
STAUR_2158	Orphan	T	HK	Classic	1 PAS_4,1 PAS_3,1 HisKA,1 HATPase_c	0
STAUR_2227	Pair	T	HK	Classic	1 HATPase_c	0
STAUR_2229	Pair	R	RR	CheY	1 REC	0
STAUR_2295	Orphan	T	HK	Classic	1 HAMP,1 HisKA,1 HATPase_c	7
STAUR_2325	Pair	R	RR	CheY	1 Response_reg	0
STAUR_2326	Pair	T	HK	Classic	1 PAS_4,1 PAS,1 HisKA,1 HATPase_c	0
STAUR_2397	Orphan	T	HK	Classic	1 GAF,1 HisKA,1 HATPase_c	1
STAUR_2444	Orphan	T	HK	Classic	1 HATPase_c	1
STAUR_2755	Orphan	T	HK	Classic	2 PAS_4,1 HisKA,1 HATPase_c	0
STAUR_2826	Orphan	T	HK	Classic	1 PAS_3,1 HisKA,1 HATPase_c	0
STAUR_2840	Orphan	R	RR	CheY	1 Response_reg	0
STAUR_2886	Pair	TR	HK	Hybrid	1 PAS_4,1 HisKA,1 HATPase_c,1 Response_reg	0
STAUR_2931	Orphan	T	HK	Classic	1 HAMP,1 HisKA,1 HATPase_c	2
STAUR_2934	Pair	TR	HK	Hybrid	2 PAS_3,1 PAS_4,1 HisKA,1 HATPase_c,1 Response_reg	0
STAUR_3019	Complex	TRRR	HK	Hybrid	1 CHASE3,1 GAF,1 HisKA,1 HATPase_c,3 Response_reg	3
STAUR_3022	Pair	RT	HK	Hybrid	1 Response_reg,1 HisKA,1 HATPase_c	0
STAUR_3095	Pair	T	HK	Classic	1 HAMP,1 HisKA,1 HATPase_c	0
STAUR_3096	Pair	R	RR	OmpR	1 Response_reg,1 Trans_reg_C	0
STAUR_3168	Complex	TRT	HK	Hybrid	1 PAS_4,2 HisKA,2 HATPase_c,1 Response_reg	1
STAUR_3197	Orphan	R	RR	NtrC	1 Response_reg,1 AAA_5,1 HTH_8	0
STAUR_3203	Orphan	T	HK	Classic	2 PAS_3,1 GAF,1 HisKA,1 HATPase_c	1
STAUR_3336	Complex	TRT	HK	Hybrid	1 HNOB,2 HisKA,2 HATPase_c,1 Response_reg	2
STAUR_3406	Complex	RT	HK	Hybrid	1 Response_reg,1 HATPase_c	0
STAUR_3408	Complex	R	RR	CheY	1 Response_reg	0
STAUR_3421	Complex	R	RR	CheY	1 Response_reg	0
STAUR_3423	Complex	TR	HK	CheA	1 Hpt,1 HATPase_c,1 CheW,1 Response_reg	0
STAUR_3424	Complex	H	PP	HisKa	1 HisKA	0
STAUR_3488	Complex	R	RR	CheY	1 Response_reg	0
STAUR_3490	Complex	RT	HK	Hybrid	1 Response_reg,1 HisKA,1 HATPase_c	0
STAUR_3648	Orphan	R	RR	NtrC	1 Response_reg,1 AAA,1 HTH_8	0
STAUR_3728	Pair	TR	HK	Hybrid	1 HisKA,1 HATPase_c,1 Response_reg	0
STAUR_3806	Pair	R	RR	CheB	1 Response_reg,1 CheB_methylest	0
STAUR_3807	Pair	T	HK	Classic	1 GAF,1 HisKA,1 HATPase_c	9
STAUR_3844	Orphan	R	RR	CheY	1 Response_reg	0
STAUR_3875	Complex	TRT	HK	Hybrid	2 HisKA,2 HATPase_c,1 Response_reg	1
STAUR_4072	Orphan	R	RR	NtrC	1 Response_reg,1 AAA,1 HTH_8	0
STAUR_4092	Orphan	T	HK	Classic	1 HisKA,1 HATPase_c	0
STAUR_4210	Orphan	R	RR	NarL	1 Response_reg,1 HTH_LUXR	0
STAUR_4227	Pair	TR	HK	Hybrid	1 HATPase_c,1 Response_reg	1
STAUR_4234	Complex	R	RR	unclassified	1 Response_reg	0
STAUR_4235	Complex	R	RR	PleD	1 Response_reg,1 GGDEF	0
STAUR_4238	Orphan	R	RR	CheY	1 Response_reg	0
STAUR_4270	Orphan	R	RR	CheY	1 Response_reg	0
STAUR_4293	Orphan	T	HK	Classic	1 GAF,1 HisKA,1 HATPase_c	0
STAUR_4296	Orphan	R	RR	CheY	1 Response_reg	0
STAUR_4406	Orphan	T	HK	Classic	1 GAF,1 PAS_4,1 PAS,1 HisKA,1 HATPase_c	0
STAUR_4443	Orphan	T	HK	Classic	1 GAF,1 PAS_4,1 PAS,1 HisKA,1 HATPase_c	0
STAUR_4462	Orphan	T	HK	Classic	1 Pkinase,1 GAF,1 HisKA,1 HATPase_c	0
STAUR_4470	Complex	TRR	HK	Hybrid	2 PAS_4,1 HisKA,1 HATPase_c,1 REC,1 Response_reg	0
STAUR_4506	Pair	R	RR	NtrC	1 Response_reg,1 AAA,1 HTH_8	0
STAUR_4507	Pair	H	PP	HisKa	1 HisKA	0
STAUR_4526	Pair	T	HK	Classic	1 HisKA_3,1 HATPase_c	6
STAUR_4527	Pair	R	RR	NarL	1 Response_reg,1 HTH_LUXR	0
STAUR_4536	Complex	T	HK	Classic	1 HAMP,1 HisKA,1 HATPase_c	1
STAUR_4537	Complex	R	RR	NtrC	1 Response_reg,1 AAA_5,1 HTH_8	0
STAUR_4538	Complex	R	RR	CheY	1 Response_reg	0
STAUR_4544	Pair	RT	HK	Hybrid	1 Response_reg,1 HisKA,1 HATPase_c	0
STAUR_4548	Pair	R	RR	unclassified	1 Response_reg	0
STAUR_4550	Pair	T	HK	Classic	1 HisKA,1 HATPase_c	6
STAUR_4560	Orphan	T	HK	Classic	1 Pkinase,1 GAF,1 HisKA,1 HATPase_c	0
STAUR_4565	Orphan	R	RR	CyC-C	1 S_TKc,1 Response_reg,1 Guanylate_cyc	0
STAUR_4571	Complex	R	RR	CheY	1 Response_reg	0
STAUR_4572	Complex	R	RR	CheY	1 Response_reg	0
STAUR_4586	Complex	R	RR	CheB	1 Response_reg,1 CheB_methylest	0
STAUR_4587	Complex	TR	HK	CheA	1 Hpt,1 HATPase_c,1 CheW,1 Response_reg	0
STAUR_4591	Complex	RR	RR	FrzZ	2 Response_reg	0
STAUR_4596	Orphan	R	RR	unclassified	1 Response_reg,1 Fez1	0
STAUR_4617	Pair	T	HK	Classic	1 HisKA,1 HATPase_c	1
STAUR_4618	Pair	R	RR	OmpR	1 Response_reg,1 Trans_reg_C	0
STAUR_4649	Orphan	T	HK	Classic	1 PAS,1 PAS_3,1 HATPase_c	1
STAUR_4687	Orphan	R	RR	RpfG	1 Response_reg,1 HD	0
STAUR_4722	Pair	T	HK	CheA	1 Hpt,1 H-kinase_dim,1 HATPase_c,1 CheW	0
STAUR_4724	Pair	R	RR	CheY	1 Response_reg	0
STAUR_4763	Orphan	T	HK	Classic	1 PAS_4,1 HisKA,1 HATPase_c	0
STAUR_4783	Pair	RT	HK	Hybrid	1 Response_reg,1 HATPase_c	0
STAUR_4794	Orphan	R	RR	CheY	1 Response_reg	0
STAUR_4800	Complex	T	HK	Classic	1 HAMP,1 HisKA,1 HATPase_c	1
STAUR_4801	Complex	RTRR	HK	Hybrid	3 Response_reg,1 GAF,1 PAS,1 HisKA,1 HATPase_c,1 GGDEF	0
STAUR_4816	Complex	R	RR	CheY	1 Response_reg	0
STAUR_4818	Complex	R	RR	PleD	1 Response_reg,1 GGDEF	0
STAUR_4820	Complex	TRR	HK	Hybrid	1 HisKA,1 HATPase_c,2 Response_reg	0
STAUR_4822	Complex	R	RR	CheY	1 Response_reg	0
STAUR_4861	Pair	R	RR	NtrC	1 Response_reg,1 AAA,1 HTH_8	0
STAUR_4862	Pair	T	HK	Classic	1 PAS_4,1 HisKA,1 HATPase_c	3
STAUR_4907	Complex	T	HK	Classic	1 HisKA,1 HATPase_c	0
STAUR_4908	Complex	T	HK	Classic	1 HisKA,1 HATPase_c	2
STAUR_4909	Complex	R	RR	OmpR	1 Response_reg,1 Trans_reg_C	0
STAUR_4943	Orphan	R	RR	NarL	1 Response_reg,1 HTH_LUXR	0
STAUR_5099	Orphan	T	HK	Classic	1 Pkinase,1 GAF,1 HATPase_c	0
STAUR_5119	Orphan	R	RR	CheY	1 Response_reg	0
STAUR_5149	Pair	R	RR	CheY	1 Response_reg	0
STAUR_5150	Pair	T	HK	Classic	1 HisKA,1 HATPase_c	0
STAUR_5194	Orphan	T	HK	Classic	1 PAS_4,1 HisKA,1 HATPase_c	1
STAUR_5209	Orphan	T	HK	Classic	1 PAS_4,1 HATPase_c	0
STAUR_5245	Orphan	R	RR	RpfG	1 HD,1 Response_reg	0
STAUR_5250	Orphan	R	RR	CheY	1 Response_reg	0
STAUR_5256	Pair	RT	HK	Hybrid	1 Response_reg,1 HisKA,1 HATPase_c	1
STAUR_5413	Pair	TR	HK	Hybrid	1 GAF,1 HisKA,1 HATPase_c,1 Response_reg,1 GGDEF	0
STAUR_5427	Orphan	R	RR	CheY	1 Response_reg	0
STAUR_5453	Pair	T	HK	Classic	1 HAMP,1 HisKA,1 HATPase_c	2
STAUR_5454	Pair	R	RR	NtrC	1 Response_reg,1 AAA_5,1 HTH_8	0
STAUR_5467	Orphan	R	RR	RpfG	1 Response_reg,1 HD	0
STAUR_5537	Orphan	T	HK	Classic	1 HisKA,1 HATPase_c	1
STAUR_5601	Complex	R	RR	CheY	1 Response_reg	0
STAUR_5602	Complex	R	RR	CheB	1 Response_reg,1 CheB_methylest	0
STAUR_5607	Pair	T	HK	CheA	1 H-kinase_dim,1 HATPase_c,1 CheW	0
STAUR_5608	Pair	R	RR	CheY	1 Response_reg	0
STAUR_5625	Complex	R	RR	OmpR	1 Response_reg,1 Trans_reg_C	0
STAUR_5626	Complex	T	HK	Classic	1 PAS_4,1 HisKA,1 HATPase_c	2
STAUR_5628	Complex	R	RR	OmpR	1 Response_reg,1 Trans_reg_C	0
STAUR_5635	Orphan	R	RR	CheY	1 Response_reg	0
STAUR_5659	Pair	H	PP	HPt	1 Hpt	0
STAUR_5660	Pair	R	RR	CheB	1 Response_reg,1 CheB_methylest	0
STAUR_5783	Orphan	R	RR	CheY	1 Response_reg	0
STAUR_5806	Pair	R	RR	CheY	1 Response_reg	0
STAUR_5807	Pair	T	HK	Classic	1 Cache_1,1 HAMP,1 HATPase_c	2
STAUR_5829	Orphan	T	HK	Classic	1 HAMP,1 HisKA,1 HATPase_c	1
STAUR_5834	Complex	R	RR	CheY	1 Response_reg	0
STAUR_5835	Complex	R	RR	PleD	1 Response_reg,1 GGDEF	0
STAUR_5889	Pair	T	HK	Classic	1 HisKA,1 HATPase_c	0
STAUR_5890	Pair	R	RR	NtrC	1 Response_reg,1 AAA_5,1 HTH_8	0
STAUR_5903	Pair	R	RR	OmpR	1 Response_reg,1 Trans_reg_C	0
STAUR_5904	Pair	T	HK	Classic	1 HAMP,1 HisKA,1 HATPase_c	2
STAUR_5915	Complex	R	RR	CheB	1 Response_reg,1 CheB_methylest	0
STAUR_5916	Complex	TR	HK	CheA	1 Hpt,1 HATPase_c,1 CheW,1 Response_reg	0
STAUR_5922	Orphan	R	RR	NtrC	1 Response_reg,1 AAA,1 HTH_8	0
STAUR_5925	Orphan	T	HK	Classic	1 HAMP,1 HisKA,1 HATPase_c	6
STAUR_5936	Orphan	T	HK	Classic	1 HAMP,1 HisKA,1 HATPase_c	1
STAUR_5939	Orphan	R	RR	CheY	1 Response_reg	0
STAUR_6001	Pair	R	RR	NtrC	1 Response_reg,1 AAA_5,1 HTH_8	0
STAUR_6002	Pair	T	HK	Classic	1 HisKA,1 HATPase_c	2
STAUR_6024	Pair	R	RR	OmpR	1 Response_reg,1 Trans_reg_C	0
STAUR_6025	Pair	T	HK	Classic	1 HAMP,1 HisKA,1 HATPase_c	2
STAUR_6045	Orphan	R	RR	PleD	1 Response_reg,1 GGDEF	0
STAUR_6071	Complex	R	RR	NtrC	1 Response_reg,1 AAA_5,1 HTH_8	0
STAUR_6072	Complex	RT	HK	Hybrid	1 Response_reg,1 HisKA,1 HATPase_c	0
STAUR_6073	Complex	R	RR	PleD	1 Response_reg,1 GGDEF	0
STAUR_6076	Complex	TRRH	HK	Unorthodox	1 Cache_1,1 HAMP,1 HisKA,1 HATPase_c,2 Response_reg,1 Hpt	3
STAUR_6078	Complex	RT	HK	Hybrid	1 Response_reg,1 HATPase_c	0
STAUR_6212	Orphan	R	RR	VieB	1 Response_reg,1 TPR_1	0
STAUR_6250	Orphan	R	RR	Xre	1 Response_reg,1 HTH_XRE	0
STAUR_6336	Orphan	R	RR	CheY	1 Response_reg	0
STAUR_6354	Orphan	R	RR	CheY	1 Response_reg	0
STAUR_6446	Pair	R	RR	NtrC	1 Response_reg,1 AAA_5,1 HTH_8	0
STAUR_6447	Pair	T	HK	Classic	1 HisKA,1 HATPase_c	2
STAUR_6454	Pair	R	RR	NtrC	1 Response_reg,1 AAA_5,1 HTH_8	0
STAUR_6455	Pair	T	HK	Classic	1 PAS_4,1 HisKA,1 HATPase_c	5
STAUR_6461	Orphan	R	RR	PleD	1 Response_reg,1 GGDEF	0
STAUR_6555	Orphan	R	RR	CheY	1 Response_reg	0
STAUR_6567	Pair	R	RR	CheY	1 Response_reg	0
STAUR_6568	Pair	T	HK	Classic	2 GAF,1 HisKA,1 HATPase_c	0
STAUR_6622	Pair	T	HK	Classic	1 HisKA_3,1 HATPase_c	5
STAUR_6623	Pair	R	RR	NarL	1 Response_reg,1 HTH_LUXR	0
STAUR_6628	Orphan	T	HK	Classic	1 HisKA,1 HATPase_c	3
STAUR_6644	Orphan	T	HK	Classic	1 HisKA,1 HATPase_c	4
STAUR_6691	Pair	R	RR	CheY	1 Response_reg	0
STAUR_6693	Pair	T	HK	Classic	1 PAS,1 HisKA,1 HATPase_c	0
STAUR_6705	Complex	R	RR	CheB	1 Response_reg,1 CheB_methylest	0
STAUR_6706	Complex	TR	HK	CheA	1 Hpt,1 HATPase_c,1 CheW,1 Response_reg	0
STAUR_6709	Complex	R	RR	CheV	1 Response_reg,1 CheW	0
STAUR_6710	Complex	R	RR	CheY	1 Response_reg	0
STAUR_6735	Orphan	R	RR	CheY	1 Response_reg	0
STAUR_6741	Orphan	R	RR	CheY	1 Response_reg	0
STAUR_6795	Orphan	R	RR	CheY	1 Response_reg	0
STAUR_6800	Orphan	R	RR	CheY	1 Response_reg	0
STAUR_6855	Orphan	R	RR	CheY	1 Response_reg	0
STAUR_6883	Pair	TR	HK	Hybrid	1 HisKA,1 HATPase_c,1 REC	0
STAUR_6916	Pair	TR	HK	Hybrid	1 PAS,1 HisKA,1 HATPase_c,1 Response_reg	0
STAUR_6958	Complex	TRTTRT	HK	Hybrid	4 HisKA,4 HATPase_c,2 Response_reg,1 PAS_4	0
STAUR_6987	Orphan	T	HK	Classic	1 PAS_4,1 HisKA,1 HATPase_c	0
STAUR_7004	Complex	RT	HK	Hybrid	1 Response_reg,1 HisKA,1 HATPase_c	0
STAUR_7005	Complex	R	RR	CheY	1 Response_reg	0
STAUR_7006	Complex	T	HK	Classic	1 PAS_2,1 GAF,1 PHY,1 HisKA,1 HATPase_c	0
STAUR_7016	Complex	TRR	HK	Hybrid	2 PAS_3,1 GAF,1 PAS_4,1 HisKA,1 HATPase_c,2 Response_reg	0
STAUR_7042	Pair	R	RR	OmpR	1 Response_reg,1 Trans_reg_C	0
STAUR_7043	Pair	T	HK	Classic	1 HAMP,1 HisKA,1 HATPase_c	3
STAUR_7046	Orphan	T	HK	Classic	1 GAF,1 HisKA,1 HATPase_c	0
STAUR_7060	Pair	TR	HK	Hybrid	1 FHA,1 PAS_3,1 PAS,1 HisKA,1 HATPase_c,1 Response_reg	0
STAUR_7083	Pair	TR	HK	Hybrid	1 bZIP_1,1 HisKA,1 HATPase_c,1 Response_reg	1
STAUR_7112	Complex	TR	HK	Hybrid	1 CheB_methylest,1 MeTrc,2 PAS_4,1 HisKA,1 HATPase_c,1 Response_reg	0
STAUR_7113	Complex	T	HK	Classic	1 HisKA,1 HATPase_c	1
STAUR_7155	Pair	TR	HK	Hybrid	1 PAS_4,1 HisKA,1 HATPase_c,1 Response_reg	0
STAUR_7210	Orphan	R	RR	CyC-C	1 S_TKc,1 Response_reg,1 CYCc	0
STAUR_7219	Complex	T	HK	Classic	1 HAMP,1 HisKA,1 HATPase_c	2
STAUR_7220	Complex	R	RR	CheY	1 Response_reg	0
STAUR_7221	Complex	R	RR	unclassified	1 Response_reg,1 GAF	0
STAUR_7263	Orphan	T	HK	Classic	1 PAS,1 HisKA,1 HATPase_c	0
STAUR_7421	Orphan	T	HK	Classic	1 HAMP,1 HisKA,1 HATPase_c	1
STAUR_7439	Orphan	T	HK	Classic	1 Pkinase,1 GAF,1 HATPase_c	0
STAUR_7449	Complex	RT	HK	Hybrid	1 Response_reg,1 HisKA,1 HATPase_c	0
STAUR_7450	Complex	R	RR	CheY	1 Response_reg	0
STAUR_7451	Complex	T	HK	Classic	2 PAS_3,2 GAF,1 HisKA,1 HATPase_c	0
STAUR_7487	Orphan	T	HK	Classic	1 PAS_4,1 HisKA,1 HATPase_c	0
STAUR_7504	Pair	T	HK	Classic	1 HisKA_3,1 HATPase_c	1
STAUR_7505	Pair	R	RR	NarL	1 Response_reg,1 HTH_LUXR	0
STAUR_7541	Orphan	T	HK	Classic	1 HAMP,1 HisKA,1 HATPase_c	2
STAUR_7553	Orphan	T	HK	Classic	1 GAF,1 HisKA,1 HATPase_c	2
STAUR_7556	Complex	RTRRR	HK	Hybrid	1 PAS_4,1 HisKA,1 HATPase_c,4 Response_reg	0
STAUR_7557	Complex	R	RR	CheY	1 Response_reg	0
STAUR_7561	Complex	R	RR	NarL	1 Response_reg,1 HTH_LUXR	0
STAUR_7563	Complex	TR	HK	Hybrid	1 HisKA,1 HATPase_c,1 Response_reg	0
STAUR_7565	Complex	R	RR	CheY	1 Response_reg	0
STAUR_7568	Complex	RTR	HK	Hybrid	2 Response_reg,1 PAS,1 GAF,1 HisKA,1 HATPase_c	0
STAUR_7572	Orphan	R	RR	CheY	1 Response_reg	0
STAUR_7575	Complex	TRRR	HK	Hybrid	11 HAMP,1 GAF,1 HisKA,1 HATPase_c,3 Response_reg	1
STAUR_7606	Orphan	T	HK	Classic	2 GAF,1 PAS,1 PAS_3,1 PAS_4,1 HisKA,1 HATPase_c	0
STAUR_7639	Orphan	T	HK	Classic	1 Pkinase,1 GAF,1 HATPase_c	4
STAUR_7668	Orphan	T	HK	Classic	1 PAS,2 PAS_4,1 HisKA,1 HATPase_c	0
STAUR_7785	Complex	TR	HK	Hybrid	2 PAS,1 HisKA,1 HATPase_c,1 Response_reg	2
STAUR_7786	Complex	T	HK	Classic	1 GAF,1 HisKA,1 HATPase_c	0
STAUR_7795	Orphan	T	HK	Classic	1 CHASE,2 PAS_4,1 HisKA,1 HATPase_c	3
STAUR_7809	Orphan	T	HK	Classic	1 HAMP,1 PAS_4,1 GAF,1 HisKA,1 HATPase_c	2
STAUR_7822	Pair	TR	HK	Hybrid	2 PAS_4,1 HisKA,1 HATPase_c,1 Response_reg	0
STAUR_7845	Orphan	R	RR	CheY	1 Response_reg	0
STAUR_7856	Orphan	R	RR	unclassified	1 REC	0
STAUR_7883	Orphan	R	RR	CheY	1 Response_reg	0
STAUR_7890	Pair	RT	HK	Hybrid	1 Response_reg,1 HATPase_c	0
STAUR_7897	Pair	TR	HK	Hybrid	1 PAS_3,1 HisKA,1 HATPase_c,1 Response_reg	6
STAUR_7903	Orphan	T	HK	Classic	1 HisKA,1 HATPase_c	5
STAUR_7959	Complex	TRTR	HK	Hybrid	2 HisKA,2 HATPase_c,2 Response_reg,1 PAS_4	1
STAUR_7968	Complex	R	RR	CheY	1 Response_reg	0
STAUR_7969	Complex	T	HK	Classic	1 HATPase_c	0
STAUR_7970	Complex	RR	RR	FrzZ	2 Response_reg	0
STAUR_7971	Complex	T	HK	Classic	1 HisKA,1 HATPase_c	4
STAUR_7973	Complex	R	RR	CheY	1 Response_reg	0
STAUR_7988	Orphan	T	HK	Classic	1 Pkinase,1 GAF,1 HisKA,1 HATPase_c	0
STAUR_8013	Complex	RT	HK	Hybrid	1 Response_reg,1 PAS,1 HisKA,1 HATPase_c	0
STAUR_8014	Complex	R	RR	CheY	1 Response_reg	0
STAUR_8015	Complex	T	HK	Classic	1 PAS_2,1 GAF,1 PHY,1 HisKA,1 HATPase_c	0
STAUR_8016	Complex	RT	HK	Hybrid	1 Response_reg,1 PAS_3,1 HisKA,1 HATPase_c	0
STAUR_8017	Complex	R	RR	CheY	1 Response_reg	0
STAUR_8018	Complex	T	HK	Classic	1 HisKA,1 HATPase_c	4
STAUR_8070	Orphan	T	HK	Classic	1 PAS,2 GAF,1 HisKA,1 HATPase_c	0
STAUR_8087	Pair	T	HK	Classic	1 HisKA,1 HATPase_c	9
STAUR_8088	Pair	R	RR	NtrC	1 Response_reg,1 AAA_5,1 HTH_8	0
STAUR_8136	Orphan	T	HK	Classic	1 PAS_4,1 HisKA,1 HATPase_c	8
STAUR_8144	Complex	TRT	HK	Hybrid	1 PAS_4,2 HisKA,2 HATPase_c,1 Response_reg	0
STAUR_8145	Complex	TRT	HK	Hybrid	1 PAS_4,2 HisKA,2 HATPase_c,1 Response_reg	0
STAUR_8253	Orphan	R	RR	CheY	1 Response_reg	0
STAUR_8301	Pair	T	HK	Classic	1 His_kinase,1 HATPase_c	3
STAUR_8302	Pair	R	RR	LytTR	1 Response_reg,1 LytTR	0
STAUR_8326	Orphan	T	HK	Classic	1 GAF,2 PAS_4,1 HisKA,1 HATPase_c	0

## Sheet: Cc
Gene	Organisation	TCS domains	class	type	tm	Domains
COCOR_00060	Orphan	T	HK	Classic	1	1 PAS,1 GAF,1 HisKA,1 HATPase_c
COCOR_00081	Complex	TRR	HK	Hybrid	0	3 PAS_3,1 GAF,1 HisKA,1 HATPase_c,2 Response_reg
COCOR_00131	Complex	RT	HK	Hybrid	0	1 Response_reg,2 PAS_4,2 PAS_3,1 GAF,1 HisKA,1 HATPase_c
COCOR_00132	Complex	R	RR	CheY	0	1 Response_reg
COCOR_00133	Complex	RT	HK	Hybrid	0	1 Response_reg,1 PAS_3,1 HisKA,1 HATPase_c
COCOR_00234	Pair	T	HK	Classic	0	1 HAMP,1 HisKA,1 HATPase_c
COCOR_00236	Pair	R	RR	CheY	0	1 Response_reg
COCOR_00253	Orphan	R	RR	CheY	0	1 Response_reg
COCOR_00261	Pair	R	RR	NtrC	0	1 Response_reg,1 AAA_5,1 HTH_8
COCOR_00262	Pair	T	HK	Classic	2	1 HAMP,1 PAS,1 HisKA,1 HATPase_c
COCOR_00331	Orphan	T	HK	Classic	0	1 GAF,1 HisKA,1 HATPase_c
COCOR_00346	Orphan	T	HK	Classic	0	1 GAF,1 PAS_4,1 HisKA,1 HATPase_c
COCOR_00357	Pair	TR	HK	Hybrid	0	2 PAS_3,1 HisKA,1 HATPase_c,1 Response_reg
COCOR_00375	Orphan	T	HK	Classic	1	2 PAS_4,2 GAF,1 HisKA,1 HATPase_c
COCOR_00378	Orphan	T	HK	Classic	0	1 PAS_4,1 HATPase_c
COCOR_00381	Complex	RR	RR	unclassified	0	2 Response_reg,1 PilZ
COCOR_00393	Complex	R	RR	CheY	0	1 Response_reg
COCOR_00395	Complex	T	HK	Classic	0	2 PAS_4,1 HisKA,1 HATPase_c
COCOR_00396	Complex	R	RR	CheY	0	1 Response_reg
COCOR_00459	Orphan	R	RR	CheY	0	1 Response_reg
COCOR_00504	Orphan	T	HK	Classic	0	2 PAS_4,1 PAS_3,1 HisKA,1 HATPase_c
COCOR_00527	Orphan	T	HK	Classic	0	2 PAS,1 GAF,1 HisKA,1 HATPase_c
COCOR_00539	Orphan	T	HK	Classic	6	1 HisKA,1 HATPase_c
COCOR_00552	Orphan	T	HK	Classic	0	1 PAS,2 PAS_4,1 HisKA,1 HATPase_c
COCOR_00588	Orphan	R	RR	CheY	0	1 Response_reg
COCOR_00594	Orphan	T	HK	Classic	0	3 GAF,1 PAS_3,1 HisKA,1 HATPase_c
COCOR_00604	Orphan	R	RR	CheY	0	1 Response_reg
COCOR_00607	Pair	T	HK	Classic	0	1 HisKA,1 HATPase_c
COCOR_00609	Pair	R	RR	NarL	0	1 Response_reg,1 HTH_LUXR
COCOR_00614	Complex	R	RR	CheY	0	1 Response_reg
COCOR_00615	Complex	RTRRR	HK	Hybrid	0	1 PAS_4,1 HisKA,1 HATPase_c,4 Response_reg
COCOR_00618	Orphan	T	HK	Classic	2	1 PAS_4,1 GAF,1 HisKA,1 HATPase_c
COCOR_00649	Orphan	R	RR	CheY	0	1 Response_reg
COCOR_00879	Orphan	T	HK	Classic	0	1 HisKA,1 HATPase_c
COCOR_00882	Pair	TR	HK	Hybrid	1	1 FHA,1 PAS_3,1 PAS,1 HisKA,1 HATPase_c,1 Response_reg
COCOR_00888	Orphan	R	RR	CheY	0	1 Response_reg
COCOR_00919	Pair	T	HK	Classic	3	1 HisKA,1 HATPase_c
COCOR_00920	Pair	R	RR	NtrC	0	1 Response_reg,1 AAA_5,1 HTH_8
COCOR_00929	Pair	RT	HK	Hybrid	0	1 Response_reg,1 PAS_4,1 HisKA,1 HATPase_c
COCOR_00946	Complex	T	HK	Classic	0	1 PAS_2,1 GAF,1 PHY,1 HisKA,1 HATPase_c
COCOR_00947	Complex	R	RR	CheY	0	1 Response_reg
COCOR_00948	Complex	RT	HK	Hybrid	0	1 Response_reg,1 HisKA,1 HATPase_c
COCOR_01017	Pair	T	HK	Classic	0	1 PAS,2 GAF,1 HisKA,1 HATPase_c
COCOR_01018	Pair	R	RR	NtrC	0	1 Response_reg,1 AAA,1 HTH_8
COCOR_01026	Orphan	R	RR	unclassified	0	1 PilZ,1 Response_reg
COCOR_01032	Orphan	R	RR	MerR	0	1 MerR,1 Response_reg
COCOR_01047	Pair	R	RR	NtrC	0	1 Response_reg,1 AAA_5,1 HTH_8
COCOR_01048	Pair	T	HK	Classic	2	1 HATPase_c
COCOR_01085	Pair	R	RR	NtrC	0	1 Response_reg,1 AAA_5,1 HTH_8
COCOR_01086	Pair	T	HK	Classic	9	1 HisKA,1 HATPase_c
COCOR_01122	Pair	T	HK	Classic	1	1 HisKA,1 HATPase_c
COCOR_01123	Pair	R	RR	NtrC	0	1 Response_reg,1 AAA,1 HTH_8
COCOR_01156	Orphan	R	RR	NtrC	0	1 Response_reg,1 AAA_5,1 HTH_8
COCOR_01160	Orphan	T	HK	Classic	2	1 HAMP,1 HisKA,1 HATPase_c
COCOR_01187	Pair	R	RR	LytTR	0	1 Response_reg,1 LytTR
COCOR_01188	Pair	T	HK	Classic	4	1 His_kinase,1 HATPase_c
COCOR_01238	Pair	R	RR	OmpR	0	1 Response_reg,1 Trans_reg_C
COCOR_01239	Pair	T	HK	Classic	1	1 HisKA,1 HATPase_c
COCOR_01265	Orphan	R	RR	CheY	0	1 Response_reg
COCOR_01331	Orphan	R	RR	CheY	0	1 REC
COCOR_01404	Pair	R	RR	OmpR	0	1 Response_reg,1 Trans_reg_C
COCOR_01405	Pair	T	HK	Classic	3	1 HisKA,1 HATPase_c
COCOR_01454	Complex	TRT	HK	Hybrid	0	1 PAS_4,2 HisKA,2 HATPase_c,1 Response_reg
COCOR_01560	Pair	R	RR	CheY	0	1 Response_reg
COCOR_01561	Pair	T	HK	Classic	0	2 PAS,1 HisKA,1 HATPase_c
COCOR_01662	Orphan	T	HK	Classic	0	2 PAS_4,1 GAF,1 HisKA,1 HATPase_c
COCOR_01758	Orphan	T	HK	Classic	0	1 PAS_4,1 HisKA,1 HATPase_c
COCOR_01809	Pair	T	HK	Classic	4	1 His_kinase,1 HATPase_c
COCOR_01810	Pair	R	RR	LytTR	0	1 Response_reg,1 LytTR
COCOR_01853	Pair	T	HK	Classic	0	1 HisKA,1 HATPase_c
COCOR_01854	Pair	R	RR	NarL	0	1 Response_reg,1 HTH_LUXR
COCOR_01905	Orphan	T	HK	Classic	0	1 GAF,1 HisKA,1 HATPase_c
COCOR_02042	Orphan	R	RR	CheY	0	1 Response_reg
COCOR_02086	Complex	TRT	HK	Hybrid	1	1 PAS_4,2 HisKA,2 HATPase_c,1 Response_reg
COCOR_02119	Pair	R	RR	NtrC	0	1 Response_reg,1 AAA_5,1 HTH_8
COCOR_02120	Pair	T	HK	Classic	0	1 HisKA,1 HATPase_c
COCOR_02143	Pair	T	HK	Classic	0	1 HAMP,1 HisKA,1 HATPase_c
COCOR_02144	Pair	R	RR	NtrC	0	1 Response_reg,1 AAA_5,1 HTH_8
COCOR_02204	Complex	R	RR	PleD	0	1 Response_reg,1 GGDEF
COCOR_02205	Complex	RT	HK	Hybrid	0	1 Response_reg,1 HisKA,1 HATPase_c
COCOR_02206	Complex	R	RR	NtrC	0	1 Response_reg,1 AAA_5,1 HTH_8
COCOR_02254	Pair	T	HK	Classic	2	1 HAMP,1 HisKA,1 HATPase_c
COCOR_02255	Pair	R	RR	OmpR	0	1 Response_reg,1 Trans_reg_C
COCOR_02284	Pair	T	HK	Classic	3	1 His_kinase,1 HATPase_c
COCOR_02285	Pair	R	RR	LytTR	0	1 Response_reg,1 LytTR
COCOR_02319	Orphan	R	RR	CheY	0	1 Response_reg
COCOR_02322	Orphan	T	HK	Classic	1	1 CHASE4,1 HAMP,1 HisKA,1 HATPase_c
COCOR_02335	Orphan	T	HK	Classic	4	1 HisKA,1 HATPase_c
COCOR_02339	Complex	R	RR	CheY	0	1 Response_reg
COCOR_02341	Complex	TRRH	HK	Unorthodox	0	1 PAS_4,1 PAS,1 HisKA,1 HATPase_c,2 Response_reg,1 Hpt
COCOR_02345	Orphan	R	RR	NtrC	0	1 Response_reg,1 AAA,1 HTH_8
COCOR_02351	Complex	TR	HK	CheA	0	1 Hpt,1 HATPase_c,1 CheW,1 Response_reg
COCOR_02352	Complex	R	RR	CheB	0	1 Response_reg,1 CheB_methylest
COCOR_02367	Pair	R	RR	NtrC	0	1 Response_reg,1 AAA,1 HTH_8
COCOR_02368	Pair	T	HK	Classic	0	1 HisKA,1 HATPase_c
COCOR_02406	Pair	R	RR	LytTR	0	1 Response_reg,1 LytTR
COCOR_02407	Pair	T	HK	Classic	4	1 His_kinase,1 HATPase_c
COCOR_02426	Complex	R	RR	PleD	0	1 Response_reg,1 GGDEF
COCOR_02427	Complex	R	RR	CheY	0	1 Response_reg
COCOR_02435	Orphan	T	HK	Classic	1	1 HAMP,1 HisKA,1 HATPase_c
COCOR_02478	Orphan	R	RR	CheY	0	1 Response_reg
COCOR_02603	Orphan	R	RR	CheY	0	1 Response_reg
COCOR_02611	Orphan	R	RR	OmpR	0	1 Response_reg,1 Trans_reg_C
COCOR_02619	Pair	T	HK	Classic	2	1 PAS_4,1 HisKA,1 HATPase_c
COCOR_02620	Pair	R	RR	OmpR	0	1 Response_reg,1 Trans_reg_C
COCOR_02637	Pair	R	RR	CheY	0	1 Response_reg
COCOR_02638	Pair	T	HK	CheA	0	1 Hpt,1 H-kinase_dim,1 HATPase_c,1 CheW
COCOR_02644	Complex	R	RR	CheB	0	1 Response_reg,1 CheB_methylest
COCOR_02645	Complex	R	RR	CheY	0	1 Response_reg
COCOR_02678	Orphan	R	RR	CheY	0	1 Response_reg
COCOR_02962	Complex	R	RR	PleD	0	1 REC,1 GGDEF
COCOR_02963	Complex	R	RR	NtrC	0	1 Response_reg,1 AAA,1 HTH_8
COCOR_03034	Pair	TR	HK	Hybrid	0	1 HisKA,1 HATPase_c,1 Response_reg
COCOR_03127	Pair	T	HK	Classic	4	1 HisKA_3,1 HATPase_c
COCOR_03128	Pair	R	RR	NarL	0	1 Response_reg,1 HTH_LUXR
COCOR_03207	Orphan	T	HK	Classic	9	1 GAF,1 HisKA,1 HATPase_c
COCOR_03260	Orphan	T	HK	Classic	0	3 PAS_4,1 PAS_3,1 HisKA,1 HATPase_c
COCOR_03312	Complex	R	RR	CheY	0	1 Response_reg
COCOR_03314	Complex	TRR	HK	Hybrid	0	1 HisKA,1 HATPase_c,2 Response_reg
COCOR_03316	Complex	R	RR	PleD	0	1 Response_reg,1 GGDEF
COCOR_03318	Complex	R	RR	CheY	0	1 Response_reg
COCOR_03338	Complex	RTRR	HK	Hybrid	0	3 Response_reg,1 GAF,1 PAS,1 HisKA,1 HATPase_c,1 GGDEF
COCOR_03339	Complex	T	HK	Classic	1	1 HAMP,1 HisKA,1 HATPase_c
COCOR_03344	Orphan	R	RR	CheY	0	1 Response_reg
COCOR_03444	Orphan	T	HK	Classic	0	1 PAS_3,1 GAF,1 HisKA,1 HATPase_c
COCOR_03464	Pair	RT	HK	Hybrid	0	1 Response_reg,1 HATPase_c
COCOR_03494	Orphan	T	HK	Classic	3	1 HisKA,1 HATPase_c
COCOR_03585	Pair	R	RR	NtrC	0	1 Response_reg,1 AAA_5,1 HTH_8
COCOR_03586	Pair	T	HK	Classic	1	1 PAS_4,1 HisKA,1 HATPase_c
COCOR_03609	Pair	T	HK	Classic	3	1 PAS_4,1 HisKA,1 HATPase_c
COCOR_03610	Pair	R	RR	NtrC	0	1 Response_reg,1 AAA_5,1 HTH_8
COCOR_03614	Complex	R	RR	PleD	0	1 Response_reg,1 GAF,1 PAS,1 GGDEF
COCOR_03615	Complex	R	RR	CheY	0	1 Response_reg
COCOR_03616	Complex	R	RR	CheY	0	1 Response_reg
COCOR_03676	Pair	R	RR	NtrC	0	1 Response_reg,1 AAA_5,1 HTH_8
COCOR_03677	Pair	T	HK	Classic	2	2 PAS_4,1 PAS_3,1 HisKA,1 HATPase_c
COCOR_03704	Orphan	R	RR	RpfG	0	1 Response_reg,1 HD
COCOR_03762	Complex	TRT	HK	Hybrid	1	2 HisKA,2 HATPase_c,1 Response_reg,1 PAS_4
COCOR_03804	Orphan	T	HK	Classic	0	1 PAS_4,1 PAS_3,1 HisKA,1 HATPase_c
COCOR_03825	Orphan	R	RR	CheY	0	1 Response_reg
COCOR_03831	Complex	RR	RR	FrzZ	0	2 Response_reg
COCOR_03835	Complex	TR	HK	CheA	0	1 Hpt,1 H-kinase_dim,1 HATPase_c,1 CheW,1 Response_reg
COCOR_03836	Complex	R	RR	CheB	0	1 Response_reg,1 CheB_methylest
COCOR_03878	Pair	R	RR	NarL	0	1 Response_reg,1 HTH_LUXR
COCOR_03879	Pair	T	HK	Classic	6	1 HisKA_3,1 HATPase_c
COCOR_03898	Pair	H	PP	HisKa	0	1 HisKA
COCOR_03899	Pair	R	RR	NtrC	0	1 Response_reg,1 AAA_5,1 HTH_8
COCOR_03965	Orphan	R	RR	CheY	0	1 Response_reg
COCOR_04260	Complex	TRT	HK	Hybrid	0	1 PAS_4,2 HisKA,2 HATPase_c,1 Response_reg,1 PAS_3,1 PAS
COCOR_04264	Orphan	R	RR	CheY	0	1 Response_reg
COCOR_04267	Complex	R	RR	PleD	0	1 Response_reg,1 GGDEF
COCOR_04268	Complex	R	RR	unclassified	0	1 Response_reg
COCOR_04294	Orphan	R	RR	NarL	0	1 Response_reg,1 GerE
COCOR_04326	Pair	R	RR	OmpR	0	1 Response_reg,1 Trans_reg_C
COCOR_04327	Pair	T	HK	Classic	1	1 HAMP,1 HisKA,1 HATPase_c
COCOR_04346	Pair	RT	HK	Hybrid	0	1 Response_reg,1 HisKA,1 HATPase_c
COCOR_04361	Orphan	T	HK	Classic	0	1 GAF,1 HisKA,1 HATPase_c
COCOR_04484	Orphan	R	RR	NtrC	0	1 Response_reg,1 AAA,1 HTH_8
COCOR_04577	Orphan	R	RR	CheY	0	1 REC
COCOR_04589	Pair	R	RR	OmpR	0	1 Response_reg,1 Trans_reg_C
COCOR_04590	Pair	T	HK	Classic	2	1 HAMP,1 HisKA,1 HATPase_c
COCOR_04614	Complex	T	HK	Classic	1	4 PAS_4,1 HisKA,1 HATPase_c
COCOR_04615	Complex	R	RR	CheY	0	1 Response_reg
COCOR_04616	Complex	T	HK	Classic	0	1 HisKA,1 HATPase_c
COCOR_04617	Complex	RTR	HK	Hybrid	0	2 Response_reg,1 PAS_3,1 GAF,1 HisKA,1 HATPase_c
COCOR_04626	Orphan	T	HK	Classic	0	1 FHA,1 GAF,1 HisKA,1 HATPase_c
COCOR_04660	Pair	T	HK	Classic	0	1 HATPase_c
COCOR_04661	Pair	R	RR	CheY	0	1 Response_reg
COCOR_04711	Orphan	T	HK	Classic	0	2 PAS_4,1 PAS,1 GAF,1 HisKA,1 HATPase_c
COCOR_04772	Orphan	T	HK	Classic	0	1 PAS_3,1 GAF,1 HisKA,1 HATPase_c
COCOR_04844	Pair	TR	HK	Hybrid	0	1 GAF,1 HisKA,1 HATPase_c,1 Response_reg,1 GGDEF
COCOR_04849	Orphan	R	RR	CheY	0	1 Response_reg
COCOR_04872	Orphan	R	RR	RpfG	0	1 Response_reg,1 HD
COCOR_04882	Orphan	T	HK	CheA	0	1 Hpt,1 H-kinase_dim,1 HATPase_c,2 CheW
COCOR_04887	Orphan	R	RR	CheB	0	1 Response_reg,1 CheB_methylest
COCOR_04934	Orphan	R	RR	NarL	0	1 Response_reg,1 HTH_LUXR
COCOR_05067	Orphan	R	RR	unclassified	0	1 Response_reg,1 Fez1
COCOR_05100	Pair	R	RR	CheY	0	1 Response_reg
COCOR_05101	Pair	T	HK	Classic	1	1 HisKA,1 HATPase_c
COCOR_05180	Complex	TRT	HK	Hybrid	0	2 HisKA,2 HATPase_c,1 Response_reg
COCOR_05186	Complex	RT	HK	Hybrid	0	1 Response_reg,1 HisKA,1 HATPase_c
COCOR_05188	Complex	R	RR	CheY	0	1 Response_reg
COCOR_05191	Orphan	R	RR	CheY	0	1 Response_reg
COCOR_05254	Orphan	R	RR	RpfG	0	1 HD,1 Response_reg
COCOR_05278	Pair	T	HK	Classic	1	1 HisKA,1 HATPase_c
COCOR_05279	Pair	R	RR	OmpR	0	1 Response_reg,1 Trans_reg_C
COCOR_05286	Pair	TR	HK	Hybrid	0	1 PAS_4,1 HisKA,1 HATPase_c,1 Response_reg
COCOR_05353	Orphan	H	PP	HisKa	0	1 HisKA
COCOR_05356	Complex	TR	HK	CheA	0	1 Hpt,1 H-kinase_dim,1 HATPase_c,1 CheW,1 Response_reg
COCOR_05358	Complex	R	RR	CheY	0	1 Response_reg
COCOR_05371	Complex	R	RR	CheY	0	1 Response_reg
COCOR_05373	Complex	RT	HK	Hybrid	0	1 Response_reg,1 HATPase_c
COCOR_05431	Complex	TRRR	HK	Hybrid	1	1 CHASE3,1 GAF,1 HisKA,1 HATPase_c,3 Response_reg
COCOR_05434	Pair	RT	HK	Hybrid	0	1 Response_reg,1 HisKA,1 HATPase_c
COCOR_05439	Orphan	T	HK	Classic	0	1 PAS_4,1 GAF,1 HisKA,1 HATPase_c
COCOR_05442	Complex	TRT	HK	Hybrid	2	2 HisKA,2 HATPase_c,1 Response_reg
COCOR_05511	Orphan	T	HK	CheA	0	1 Hpt,1 H-kinase_dim,1 HATPase_c,1 CheW
COCOR_05524	Complex	TRTR	HK	Hybrid	0	2 HisKA,2 HATPase_c,2 Response_reg,1 PAS_4
COCOR_05573	Orphan	R	RR	NtrC	0	1 Response_reg,1 AAA_5,1 HTH_8
COCOR_05744	Orphan	R	RR	CyC-C	0	1 S_TKc,1 Response_reg,1 Guanylate_cyc
COCOR_05836	Pair	RT	HK	Hybrid	0	1 Response_reg,1 HisKA,1 HATPase_c
COCOR_05884	Pair	T	HK	Classic	3	1 His_kinase,1 HATPase_c
COCOR_05885	Pair	R	RR	LytTR	0	1 Response_reg,1 LytTR
COCOR_05932	Pair	T	HK	Classic	6	1 HisKA,1 HATPase_c
COCOR_05933	Pair	R	RR	NtrC	0	1 Response_reg,1 AAA_5,1 HTH_8
COCOR_06041	Orphan	R	RR	VieB	0	1 Response_reg,1 TPR_1
COCOR_06083	Orphan	R	RR	Xre	0	1 Response_reg,1 HTH_XRE
COCOR_06126	Complex	TRT	HK	Hybrid	1	1 PAS_4,2 HisKA,2 HATPase_c,1 Response_reg
COCOR_06147	Orphan	R	RR	CheY	0	1 Response_reg
COCOR_06169	Orphan	R	RR	CheY	0	1 Response_reg
COCOR_06182	Orphan	T	HK	Classic	4	1 HisKA,1 HATPase_c
COCOR_06192	Pair	RT	HK	Hybrid	0	1 Response_reg,1 HATPase_c
COCOR_06277	Pair	R	RR	NtrC	0	1 Response_reg,1 AAA_5,1 HTH_8
COCOR_06278	Pair	T	HK	Classic	1	1 HisKA,1 HATPase_c
COCOR_06284	Pair	R	RR	NtrC	0	1 Response_reg,1 AAA_5,1 HTH_8
COCOR_06285	Pair	T	HK	Classic	6	1 PAS_4,1 HisKA,1 HATPase_c
COCOR_06291	Orphan	R	RR	PleD	0	1 Response_reg,1 GGDEF
COCOR_06374	Orphan	T	HK	Classic	0	2 PAS,1 HisKA,1 HATPase_c
COCOR_06377	Pair	T	HK	Classic	13	1 PAS_4,1 HisKA,1 HATPase_c
COCOR_06378	Pair	R	RR	unclassified	0	1 Response_reg,1 AAA_5
COCOR_06414	Orphan	R	RR	CheY	0	1 Response_reg
COCOR_06453	Orphan	R	RR	CheY	0	1 Response_reg
COCOR_06543	Pair	R	RR	CheY	0	1 Response_reg
COCOR_06545	Pair	T	HK	Classic	0	1 PAS,1 GAF,1 HisKA,1 HATPase_c
COCOR_06549	Complex	TRR	HK	Hybrid	0	2 PAS_4,1 HisKA,1 HATPase_c,1 REC,1 Response_reg
COCOR_06562	Complex	R	RR	CheB	0	1 Response_reg,1 CheB_methylest
COCOR_06563	Complex	TR	HK	CheA	0	1 Hpt,1 HATPase_c,1 CheW,1 Response_reg
COCOR_06566	Complex	R	RR	CheV	0	1 Response_reg,1 CheW
COCOR_06567	Complex	R	RR	CheY	0	1 Response_reg
COCOR_06580	Orphan	R	RR	CheY	0	1 Response_reg
COCOR_06626	Orphan	R	RR	CheY	0	1 Response_reg
COCOR_06733	Orphan	T	HK	Classic	10	1 PAS,1 GAF,1 HisKA,1 HATPase_c
COCOR_06745	Orphan	T	HK	Classic	0	1 GAF,1 HisKA,1 HATPase_c
COCOR_06910	Orphan	R	RR	CheY	0	1 Response_reg
COCOR_06931	Pair	TR	HK	Hybrid	0	1 HisKA,1 HATPase_c,1 REC
COCOR_06953	Pair	TR	HK	Hybrid	0	1 HisKA,1 HATPase_c,1 Response_reg
COCOR_06966	Orphan	T	HK	Classic	0	1 S_TKc,1 GAF,1 HisKA,1 HATPase_c
COCOR_06970	Orphan	T	HK	Classic	8	1 HisKA,1 HATPase_c
COCOR_07103	Pair	T	HK	Classic	2	1 HAMP,1 HisKA,1 HATPase_c
COCOR_07104	Pair	R	RR	NtrC	0	1 Response_reg,1 AAA_5,1 HTH_8
COCOR_07185	Orphan	R	RR	CheY	0	1 Response_reg
COCOR_07249	Orphan	T	HK	Classic	0	2 PAS_4,1 HisKA,1 HATPase_c
COCOR_07283	Pair	T	HK	CheA	0	1 Hpt,1 H-kinase_dim,1 HATPase_c,1 CheW
COCOR_07284	Pair	R	RR	CheY	0	1 Response_reg
COCOR_07290	Orphan	T	HK	Classic	0	1 HisKA,1 HATPase_c
COCOR_07310	Complex	RT	HK	Hybrid	0	1 Response_reg,1 PAS_3,1 PAS,1 HisKA,1 HATPase_c
COCOR_07311	Complex	TRRR	HK	Hybrid	1	16 HAMP,1 HisKA,1 HATPase_c,3 Response_reg
COCOR_07355	Pair	TR	HK	Hybrid	0	1 PAS_4,1 GAF,1 HisKA,1 HATPase_c,1 Response_reg
COCOR_07394	Pair	TR	HK	Hybrid	0	1 PAS,1 HisKA,1 HATPase_c,1 Response_reg
COCOR_07432	Pair	TR	HK	Hybrid	9	1 MASE1,1 PAS,1 HisKA,1 HATPase_c,1 Response_reg
COCOR_07442	Complex	T	HK	Classic	0	1 GAF,1 PAS,1 HisKA,1 HATPase_c
COCOR_07443	Complex	T	HK	Classic	0	1 GAF,1 PAS_4,1 PAS,1 HisKA
COCOR_07481	Orphan	R	RR	CheY	0	1 Response_reg
COCOR_07521	Complex	TR	HK	CheA	0	1 Hpt,1 HATPase_c,1 CheW,1 Response_reg
COCOR_07522	Complex	R	RR	CheB	0	1 Response_reg,1 CheB_methylest
COCOR_07523	Complex	T	HK	Classic	0	1 PAS_4,1 GAF,1 HisKA,1 HATPase_c
COCOR_07528	Complex	R	RR	CheY	0	1 Response_reg
COCOR_07530	Complex	T	HK	Classic	3	1 HAMP,1 HisKA,1 HATPase_c
COCOR_07531	Complex	R	RR	NtrC	0	1 Response_reg,1 AAA_5,1 HTH_8
COCOR_07532	Complex	T	HK	Classic	0	2 PAS_4,1 HisKA,1 HATPase_c
COCOR_07533	Complex	R	RR	CheB	0	1 Response_reg,1 CheB_methylest
COCOR_07538	Complex	T	HK	CheA	0	1 Hpt,1 H-kinase_dim,1 HATPase_c,1 CheW
COCOR_07539	Complex	R	RR	CheY	0	1 Response_reg
COCOR_07540	Complex	RT	HK	Hybrid	0	1 Response_reg,1 PAS_4,1 HisKA,1 HATPase_c
COCOR_07541	Complex	R	RR	CheY	0	1 Response_reg
COCOR_07542	Complex	R	RR	CheY	0	1 Response_reg
COCOR_07543	Complex	T	HK	Classic	0	1 GAF,2 PAS_3,1 PAS_4,1 HisKA,1 HATPase_c
COCOR_07556	Complex	RT	HK	Hybrid	0	1 Response_reg,1 PAS_3,1 HisKA,1 HATPase_c
COCOR_07558	Complex	RT	HK	Hybrid	0	1 Response_reg,1 PAS_3,1 HisKA,1 HATPase_c
COCOR_07560	Complex	R	RR	CheY	0	1 Response_reg
COCOR_07567	Pair	T	HK	Classic	6	1 HisKA,1 HATPase_c
COCOR_07568	Pair	R	RR	PrrA	0	1 Response_reg,1 HTH_8
COCOR_07586	Orphan	T	HK	Classic	0	1 PAS_3,1 HisKA,1 HATPase_c
COCOR_07614	Orphan	T	HK	Classic	0	1 PAS,2 GAF,1 HisKA,1 HATPase_c
COCOR_07649	Orphan	T	HK	Classic	8	1 PAS,1 HisKA,1 HATPase_c
COCOR_07656	Orphan	T	HK	Classic	0	3 GAF,1 PAS,1 HisKA,1 HATPase_c
COCOR_07667	Complex	RTR	HK	Hybrid	0	2 Response_reg,1 HisKA,1 HATPase_c
COCOR_07670	Complex	T	HK	Classic	7	1 HAMP,1 HisKA,1 HATPase_c
COCOR_07671	Complex	T	HK	Classic	8	1 HAMP,1 HisKA,1 HATPase_c
COCOR_07701	Pair	T	HK	Classic	0	1 HATPase_c
COCOR_07702	Pair	R	RR	CheY	0	1 Response_reg
COCOR_07711	Complex	TRT	HK	Hybrid	1	2 HisKA,2 HATPase_c,1 Response_reg,1 PAS_4
COCOR_07725	Pair	TR	HK	Hybrid	0	2 PAS_4,1 HisKA,1 HATPase_c,1 Response_reg
COCOR_07728	Orphan	R	RR	NarL	0	1 Response_reg,1 HTH_LUXR
COCOR_07739	Orphan	T	HK	Classic	4	1 PAS_4,1 GAF,1 HisKA,1 HATPase_c
COCOR_07785	Complex	R	RR	CheY	0	1 Response_reg
COCOR_07786	Complex	RT	HK	Hybrid	0	1 Response_reg,1 GAF,1 HisKA,1 HATPase_c
COCOR_07813	Complex	TRR	HK	Hybrid	0	1 HisKA,1 HATPase_c,2 Response_reg
COCOR_07814	Complex	RTR	HK	Hybrid	0	2 Response_reg,1 HisKA,1 HATPase_c
COCOR_07820	Pair	T	HK	Classic	3	1 HAMP,1 HisKA,1 HATPase_c
COCOR_07821	Pair	R	RR	OmpR	0	1 Response_reg,1 Trans_reg_C
COCOR_07841	Complex	T	HK	Classic	0	1 PAS_4,1 GAF,1 HisKA,1 HATPase_c
COCOR_07842	Complex	TR	HK	Hybrid	0	2 PAS_3,1 GAF,1 PAS_4,1 HisKA,1 HATPase_c,1 Response_reg
COCOR_07860	Pair	R	RR	NtrC	0	1 Response_reg,1 AAA,1 HTH_8
COCOR_07862	Pair	T	HK	Classic	2	1 HAMP,1 PAS,1 HisKA,1 HATPase_c
COCOR_07878	Orphan	R	RR	CheY	0	1 Response_reg
COCOR_07893	Orphan	T	HK	Classic	0	1 GAF,1 HisKA,1 HATPase_c
COCOR_07906	Orphan	T	HK	Classic	6	1 HATPase_c
COCOR_07948	Complex	RHRR	RR	PleD	0	3 Response_reg,1 Hpt,1 GGDEF
COCOR_07949	Complex	TRR	HK	Hybrid	1	1 PAS,1 HisKA,1 HATPase_c,2 Response_reg
COCOR_07950	Complex	R	RR	CheY	0	1 Response_reg
COCOR_07951	Complex	T	HK	Classic	0	1 GAF,1 PAS_4,1 HisKA,1 HATPase_c
COCOR_07987	Orphan	R	RR	CyC-C	0	1 Response_reg,1 CYCc
COCOR_08023	Orphan	R	RR	CheY	0	1 Response_reg
COCOR_08036	Orphan	R	RR	CheY	0	1 Response_reg
COCOR_08066	Orphan	R	RR	CheY	0	1 Response_reg

## Sheet: Ad1
Gene	Organisation	class	type	tm	TCS domains	Domains
A2cp1_0033	Orphan	RR	CheY	0	R	1 Response_reg
A2cp1_0036	Orphan	HK	Classic	1	T	1 HisKA,1 HATPase_c
A2cp1_0108	Orphan	HK	Classic	6	T	1 HisKA,1 HATPase_c
A2cp1_0119	Orphan	RR	CheY	0	R	1 Response_reg
A2cp1_0124	Pair	RR	NtrC	0	R	1 Response_reg,1 AAA_5,1 HTH_8
A2cp1_0125	Pair	HK	Classic	1	T	1 HAMP,1 HisKA,1 HATPase_c
A2cp1_0162	Orphan	RR	CheY	0	R	1 Response_reg
A2cp1_0195	Orphan	HK	Classic	2	T	1 HisKA,1 HATPase_c
A2cp1_0266	Orphan	RR	unclassified	0	R	1 Response_reg
A2cp1_0278	Orphan	HK	Classic	0	T	1 HisKA,1 HATPase_c
A2cp1_0319	Pair	HK	Hybrid	0	TR	1 CHASE,1 HisKA,1 HATPase_c,1 Response_reg
A2cp1_0323	Pair	HK	Classic	1	T	1 HAMP,1 HisKA,1 HATPase_c
A2cp1_0324	Pair	RR	NtrC	0	R	1 Response_reg,1 AAA_5,1 HTH_8
A2cp1_0439	Pair	HK	Classic	2	T	1 HisKA,1 HATPase_c
A2cp1_0440	Pair	RR	OmpR	0	R	1 Response_reg,1 Trans_reg_C
A2cp1_0445	Complex	RR	CheY	0	R	1 REC
A2cp1_0446	Complex	RR	NtrC	0	R	1 Response_reg,1 AAA,1 HTH_8
A2cp1_0447	Complex	HK	Classic	0	T	1 PAS,1 CHASE4,6 GAF,1 HisKA,1 HATPase_c
A2cp1_0532	Complex	HK	Classic	1	T	1 HisKA,1 HATPase_c
A2cp1_0533	Complex	RR	NtrC	0	R	1 Response_reg,1 AAA_5,1 HTH_8
A2cp1_0535	Complex	HK	Classic	0	T	1 PAS_4,1 HisKA,1 HATPase_c
A2cp1_0565	Orphan	HK	Classic	0	T	1 HisKA,1 HATPase_c
A2cp1_0598	Complex	RR	PleD	0	R	1 Response_reg,1 GAF,1 GGDEF
A2cp1_0599	Complex	RR	unclassified	0	R	1 Response_reg
A2cp1_0604	Orphan	HK	Classic	1	T	1 HAMP,1 HisKA,1 HATPase_c
A2cp1_0609	Orphan	RR	CheY	0	R	1 Response_reg
A2cp1_0625	Orphan	RR	CheB	0	R	1 Response_reg,1 CheB_methylest
A2cp1_0628	Orphan	HK	CheA	0	T	1 Hpt,1 H-kinase_dim,1 HATPase_c,1 CheW
A2cp1_0631	Orphan	RR	CheY	0	R	1 Response_reg
A2cp1_0634	Orphan	RR	unclassified	0	R	1 Response_reg
A2cp1_0638	Complex	HK	CheA	0	TR	1 Hpt,1 H-kinase_dim,1 HATPase_c,1 CheW,1 Response_reg
A2cp1_0639	Complex	RR	CheB	0	R	1 Response_reg,1 CheB_methylest
A2cp1_0641	Complex	RR	CheY	0	R	1 Response_reg
A2cp1_0659	Pair	HK	Classic	6	T	1 PAS_4,1 HisKA,1 HATPase_c
A2cp1_0660	Pair	RR	NtrC	0	R	1 Response_reg,1 AAA_5,1 HTH_8
A2cp1_0672	Pair	HK	Classic	2	T	1 HAMP,1 HisKA,1 HATPase_c
A2cp1_0673	Pair	RR	NtrC	0	R	1 Response_reg,1 AAA_5,1 HTH_8
A2cp1_0723	Orphan	RR	NtrC	0	R	1 Response_reg,1 AAA_5,1 HTH_8
A2cp1_0763	Orphan	RR	unclassified	0	R	1 Response_reg,1 Fez1
A2cp1_0806	Orphan	HK	Classic	0	T	1 GAF,1 HisKA,1 HATPase_c
A2cp1_0828	Orphan	RR	CheY	0	R	1 Response_reg
A2cp1_0864	Orphan	RR	NtrC	0	R	1 Response_reg,1 AAA_5,1 HTH_8
A2cp1_0883	Pair	RR	NtrC	0	R	1 Response_reg,1 AAA,1 HTH_8
A2cp1_0884	Pair	HK	Classic	6	T	1 HisKA,1 HATPase_c
A2cp1_0922	Orphan	RR	unclassified	0	R	1 Response_reg
A2cp1_0942	Pair	RR	OmpR	0	R	1 Response_reg,1 Trans_reg_C
A2cp1_0943	Pair	HK	Classic	2	T	1 HisKA,1 HATPase_c
A2cp1_0976	Pair	HK	Hybrid	1	TR	1 HAMP,1 PAS_4,1 HisKA,1 HATPase_c,1 Response_reg,1 AAA_5,1 HTH_8
A2cp1_1026	Orphan	RR	CheY	0	R	1 Response_reg
A2cp1_1044	Pair	HK	Classic	0	T	1 HisKA,1 HATPase_c
A2cp1_1045	Pair	RR	CheY	0	R	1 Response_reg
A2cp1_1183	Orphan	RR	NtrC	0	R	1 Response_reg,1 AAA_5,1 HTH_8
A2cp1_1199	Orphan	HK	Classic	2	T	1 HAMP,1 HisKA,1 HATPase_c
A2cp1_1219	Orphan	RR	unclassified	0	R	1 REC
A2cp1_1223	Orphan	RR	CheY	0	R	1 Response_reg
A2cp1_1239	Orphan	HK	Classic	0	T	2 GAF,1 HisKA,1 HATPase_c
A2cp1_1247	Orphan	RR	CheY	0	R	1 Response_reg
A2cp1_1259	Orphan	HK	Classic	1	T	1 Cache_1,1 HAMP,2 PAS_4,1 HisKA,1 HATPase_c
A2cp1_1265	Orphan	RR	RpfG	0	R	1 Response_reg,1 HD
A2cp1_1356	Orphan	RR	CheY	0	R	1 Response_reg
A2cp1_1413	Orphan	RR	CheY	0	R	1 Response_reg
A2cp1_1514	Pair	HK	Classic	0	T	1 HisKA_MA, 1 HATPase_c
A2cp1_1515	Pair	RR	CheY	0	R	1 Response_reg
A2cp1_1523	Orphan	RR	unclassified	0	R	1 Response_reg
A2cp1_1566	Complex	RR	PleD	0	R	1 Response_reg,1 GGDEF
A2cp1_1568	Complex	RR	unclassified	0	R	1 Response_reg
A2cp1_1579	Orphan	RR	unclassified	0	R	1 Response_reg,1 Fez1
A2cp1_1620	Orphan	RR	CheY	0	R	1 Response_reg
A2cp1_1707	Pair	HK	Classic	6	T	1 HisKA,1 HATPase_c
A2cp1_1708	Pair	RR	NtrC	0	R	1 Response_reg,1 AAA_5,1 HTH_8
A2cp1_1737	Pair	HK	Hybrid	1	TR	1 HAMP,1 HisKA,1 HATPase_c,1 Response_reg
A2cp1_1747	Pair	HK	Hybrid	3	TR	1 Cache_1,1 PAS_4,1 HisKA,1 HATPase_c,1 Response_reg
A2cp1_1756	Pair	HK	Hybrid	0	TR	2 PAS_3,1 GAF,1 HisKA,1 HATPase_c,1 Response_reg
A2cp1_1801	Pair	RR	NtrC	0	R	1 Response_reg,1 AAA_5,1 HTH_8
A2cp1_1802	Pair	HK	Classic	0	T	1 SBP_bac_3,1 HisKA,1 HATPase_c
A2cp1_1854	Pair	HK	Classic	0	T	1 SBP_bac_3,1 HisKA,1 HATPase_c
A2cp1_1855	Pair	RR	NtrC	0	R	1 Response_reg,1 AAA_5,1 HTH_8
A2cp1_1867	Orphan	HK	Classic	1	T	1 CHASE,1 GAF,1 HisKA,1 HATPase_c
A2cp1_1952	Pair	HK	Classic	2	T	1 HAMP,1 HisKA,1 HATPase_c
A2cp1_1954	Pair	RR	NtrC	0	R	1 Response_reg,1 AAA_5,1 HTH_8
A2cp1_1965	Pair	HK	Classic	1	T	1 HAMP,1 HisKA_3,1 HATPase_c
A2cp1_1966	Pair	RR	NarL	0	R	1 Response_reg,1 HTH_LUXR
A2cp1_1970	Orphan	HK	Classic	2	T	1 HAMP,1 HisKA,1 HATPase_c
A2cp1_1973	Pair	HK	Classic	0	T	1 HisKA,1 HATPase_c
A2cp1_1974	Pair	RR	CheY	0	R	1 Response_reg
A2cp1_2056	Pair	RR	NtrC	0	R	1 Response_reg,1 AAA_5,1 HTH_8
A2cp1_2057	Pair	HK	Classic	9	T	1 GAF,1 HisKA,1 HATPase_c
A2cp1_2095	Orphan	HK	Classic	0	T	1 GAF,1 HisKA,1 HATPase_c
A2cp1_2101	Orphan	RR	RpfG	0	R	1 Response_reg,1 HD
A2cp1_2150	Orphan	HK	Classic	0	T	2 PAS_4,1 HisKA,1 HATPase_c
A2cp1_2171	Pair	HK	Classic	3	T	1 HAMP,1 HisKA_3,1 HATPase_c
A2cp1_2172	Pair	RR	NarL	0	R	1 Response_reg,1 HTH_LUXR
A2cp1_2175	Pair	HK	Classic	0	T	1 SBP_bac_3,1 HisKA,1 HATPase_c
A2cp1_2176	Pair	RR	NtrC	0	R	1 Response_reg,1 AAA_5,1 HTH_8
A2cp1_2278	Orphan	HK	Classic	0	T	1 PAS,1 HisKA,1 HATPase_c
A2cp1_2325	Orphan	HK	Classic	0	T	1 PAS,1 HisKA,1 HATPase_c
A2cp1_2343	Pair	RR	PrrA	0	R	1 Response_reg,1 HTH_8
A2cp1_2344	Pair	HK	Classic	4	T	1 HisKA,1 HATPase_c
A2cp1_2353	Orphan	RR	CheY	0	R	1 Response_reg
A2cp1_2392	Orphan	HK	Classic	1	T	1 HisKA_MA, 1 HATPase_c
A2cp1_2397	Complex	RR	PleD	0	R	1 Response_reg,1 GGDEF
A2cp1_2398	Complex	RR	NtrC	0	R	1 Response_reg,1 AAA,1 HTH_8
A2cp1_2399	Complex	HK	Classic	0	T	1 PAS_4,1 HisKA
A2cp1_2474	Pair	HK	Hybrid	0	RT	1 Response_reg,1 HisKA,1 HATPase_c
A2cp1_2483	Complex	HK	Classic	2	T	1 PAS_4,1 HisKA,1 HATPase_c
A2cp1_2484	Complex	HK	Hybrid	0	TR	2 PAS_4,1 PAS_3,1 HisKA,1 HATPase_c,1 Response_reg
A2cp1_2498	Pair	HK	Classic	6	T	1 HisKA,1 HATPase_c
A2cp1_2499	Pair	RR	NtrC	0	R	1 Response_reg,1 AAA_5,1 HTH_8
A2cp1_2570	Orphan	RR	CheB	0	R	1 Response_reg,1 CheB_methylest
A2cp1_2574	Pair	HK	CheA	0	T	1 Hpt,1 H-kinase_dim,1 HATPase_c,1 CheW
A2cp1_2575	Pair	RR	CheY	0	R	1 Response_reg
A2cp1_2580	Orphan	RR	CheB	0	R	1 Response_reg,1 CheB_methylest
A2cp1_2583	Complex	HK	CheA	0	T	1 Hpt,1 H-kinase_dim,1 HATPase_c,1 CheW
A2cp1_2585	Complex	RR	FrzZ	0	RR	2 Response_reg
A2cp1_2626	Complex	HK	Classic	0	T	1 HisKA,1 HATPase_c
A2cp1_2627	Complex	RR	FrzZ	0	RR	2 Response_reg
A2cp1_2628	Complex	HK	Hybrid	0	RT	1 Response_reg,1 HisKA,1 HATPase_c
A2cp1_2629	Complex	RR	NtrC	0	R	1 Response_reg,1 AAA_5,1 HTH_8
A2cp1_2759	Orphan	HK	Classic	1	T	1 PAS_3,1 HisKA,1 HATPase_c
A2cp1_2773	Complex	HK	CheA	0	TR	1 Hpt,1 HATPase_c,1 CheW,1 Response_reg
A2cp1_2774	Complex	RR	CheB	0	R	1 Response_reg,1 CheB_methylest
A2cp1_2775	Complex	HK	Classic	0	T	1 GAF,1 HisKA,1 HATPase_c
A2cp1_2815	Pair	HK	Classic	1	T	1 PAS,1 HisKA,1 HATPase_c
A2cp1_2816	Pair	RR	CheY	0	R	1 Response_reg
A2cp1_2835	Orphan	RR	NtrC	0	R	1 Response_reg,1 AAA_5,1 HTH_8
A2cp1_2891	Orphan	RR	unclassified	0	R	1 Response_reg
A2cp1_2913	Complex	RR	CheY	0	R	1 Response_reg
A2cp1_2914	Complex	RR	CheB	0	R	1 Response_reg,1 CheB_methylest
A2cp1_2920	Orphan	HK	CheA	0	T	1 Hpt,1 H-kinase_dim,1 HATPase_c,1 CheW
A2cp1_2938	Orphan	RR	NarL	0	R	1 Response_reg,1 HTH_LUXR
A2cp1_2989	Pair	RR	CheY	0	R	1 Response_reg
A2cp1_2991	Pair	HK	Classic	13	T	1 GAF,1 HisKA,1 HATPase_c
A2cp1_3106	Pair	RR	OmpR	0	R	1 Response_reg,1 Trans_reg_C
A2cp1_3107	Pair	HK	Classic	1	T	1 HAMP,1 HisKA,1 HATPase_c
A2cp1_3134	Complex	HK	Hybrid	1	TR	1 HAMP,1 HisKA,1 HATPase_c,1 Response_reg
A2cp1_3135	Complex	HK	Hybrid	0	TR	1 HisKA,1 HATPase_c,1 Response_reg
A2cp1_3137	Complex	HK	Classic	3	T	1 HAMP,1 HisKA,1 HATPase_c
A2cp1_3138	Complex	RR	OmpR	0	R	1 Response_reg,1 Trans_reg_C
A2cp1_3151	Pair	HK	Hybrid	1	TR	1 HisKA,1 HATPase_c,1 Response_reg
A2cp1_3169	Pair	HK	Classic	5	T	1 His_kinase,1 HATPase_c
A2cp1_3170	Pair	RR	LytTR	0	R	1 Response_reg,1 LytTR
A2cp1_3195	Orphan	RR	CheY	0	R	1 Response_reg
A2cp1_3303	Orphan	HK	Classic	6	T	1 HisKA,1 HATPase_c
A2cp1_3328	Orphan	RR	unclassified	0	R	1 PilZ,1 Response_reg
A2cp1_3376	Complex	HK	Classic	0	T	1 GAF,1 HisKA,1 HATPase_c
A2cp1_3377	Complex	HK	Hybrid	0	TR	1 CheB_methylest,1 MeTrc,1 PAS_4,1 HisKA,1 HATPase_c,1 Response_reg
A2cp1_3483	Orphan	RR	NtrC	0	R	1 Response_reg,1 AAA,1 HTH_8
A2cp1_3487	Orphan	HK	Classic	1	T	1 CHASE4,1 HAMP,1 HisKA,1 HATPase_c
A2cp1_3530	Orphan	HK	Classic	1	T	1 HAMP,1 HisKA,1 HATPase_c
A2cp1_3623	Complex	RR	NtrC	0	R	1 Response_reg,1 AAA,1 HTH_8
A2cp1_3624	Complex	HK	Hybrid	0	RT	1 Response_reg,1 HisKA,1 HATPase_c
A2cp1_3625	Complex	RR	PleD	0	R	1 Response_reg,1 GGDEF
A2cp1_3674	Orphan	RR	CheY	0	R	1 Response_reg
A2cp1_3714	Orphan	RR	MerR	0	R	1 MerR,1 REC
A2cp1_3792	Orphan	RR	NtrC	0	R	1 Response_reg,1 AAA_5,1 HTH_8
A2cp1_3829	Orphan	RR	unclassified	0	R	1 Response_reg
A2cp1_3864	Orphan	HK	Classic	0	T	1 PAS_4,1 GAF,1 HisKA,1 HATPase_c
A2cp1_3869	Pair	HK	Classic	0	T	2 PAS,1 HisKA,1 HATPase_c
A2cp1_3870	Pair	RR	NtrC	0	R	1 Response_reg,1 AAA_5,1 HTH_8
A2cp1_3886	Orphan	RR	unclassified	0	R	1 PilZ,1 Response_reg
A2cp1_3985	Orphan	RR	CheY	0	R	1 Response_reg
A2cp1_3996	Pair	HK	Classic	1	T	1 HAMP,1 HisKA,1 HATPase_c
A2cp1_3997	Pair	RR	OmpR	0	R	1 Response_reg,1 Trans_reg_C
A2cp1_4036	Orphan	RR	CheY	0	R	1 Response_reg
A2cp1_4119A	Orphan	RR	unclassified	0	R	1 Response_reg
A2cp1_4150	Pair	HK	Classic	0	T	1 PAS_4,1 HisKA,1 HATPase_c
A2cp1_4151	Pair	RR	OmpR	0	R	1 Response_reg,1 Trans_reg_C
A2cp1_4187	Orphan	PP	HisKa	0	H	1 H-kinase_dim
A2cp1_4269	Orphan	RR	CheY	0	R	1 Response_reg
A2cp1_4275	Complex	HK	Hybrid	0	RT	1 Response_reg,1 PAS_3,1 HisKA,1 HATPase_c
A2cp1_4276	Complex	HK	Hybrid	2	TR	12 HAMP,1 HisKA,1 HATPase_c,1 Response_reg
A2cp1_4295	Orphan	RR	CheY	0	R	1 Response_reg
A2cp1_4356	Orphan	RR	unclassified	0	R	1 PilZ,1 Response_reg
A2cp1_4368	Orphan	RR	unclassified	0	R	2 PilZ,1 Response_reg
A2cp1_4373	Pair	HK	Hybrid	0	TR	1 GAF,1 PAS_4,1 HisKA,1 HATPase_c,1 Response_reg
A2cp1_4378	Complex	HK	Hybrid	0	RTR	2 Response_reg,1 PAS,1 HisKA,1 HATPase_c
A2cp1_4381	Complex	HK	Classic	0	T	1 HisKA,1 HATPase_c
A2cp1_4382	Complex	HK	Classic	3	T	1 HAMP,1 HisKA,1 HATPase_c
A2cp1_4396	Orphan	RR	NtrC	0	R	1 Response_reg,1 AAA_5,1 HTH_8
A2cp1_4402	Orphan	HK	Classic	3	T	1 HAMP,1 HisKA,1 HATPase_c
A2cp1_4405	Pair	HK	Classic	0	T	1 PAS,1 HisKA,1 HATPase_c
A2cp1_4406	Pair	RR	NtrC	0	R	1 Response_reg,1 AAA_5,1 HTH_8
A2cp1_4417	Orphan	RR	unclassified	0	R	1 Response_reg
A2cp1_4467	Orphan	HK	Classic	0	T	1 PAS,1 HisKA,1 HATPase_c
A2cp1_4471	Pair	HK	CheA	0	T	1 Hpt,1 H-kinase_dim,1 HATPase_c,1 CheW
A2cp1_4472	Pair	RR	CheY	0	R	1 Response_reg
A2cp1_4476	Orphan	HK	Classic	1	T	1 HisKA,1 HATPase_c

## Sheet: AdC
Gene	Name	class	type	TCS domains	Organisation	Domains
Adeh_0017		RR	CheY	R	Orphan	1 Response_reg
Adeh_0021		HK	Classic	T	Orphan	1 HisKA,1 HATPase_c
Adeh_0090		HK	Classic	T	Orphan	1 HisKA,1 HATPase_c
Adeh_0101		RR	CheY	R	Orphan	1 Response_reg
Adeh_0106		RR	NtrC	R	Pair	1 Response_reg,1 AAA_5,1 HTH_8
Adeh_0107		HK	Classic	T	Pair	1 HAMP,1 HisKA,1 HATPase_c
Adeh_0144		RR	CheY	R	Orphan	1 Response_reg
Adeh_0175		HK	Classic	T	Orphan	1 HisKA,1 HATPase_c
Adeh_0256		HK	Classic	T	Orphan	1 HisKA,1 HATPase_c
Adeh_0286		RR	PleD	R	Orphan	1 Response_reg,1 GGDEF
Adeh_0297		HK	Hybrid	TR	Pair	1 CHASE,1 HisKA,1 HATPase_c,1 Response_reg
Adeh_0301		HK	Classic	T	Pair	1 HAMP,1 HisKA,1 HATPase_c
Adeh_0302		RR	NtrC	R	Pair	1 Response_reg,1 AAA_5,1 HTH_8
Adeh_0367		HK	Classic	T	Orphan	1 PAS_3,1 HisKA,1 HATPase_c
Adeh_0410		HK	Classic	T	Pair	1 HisKA,1 HATPase_c
Adeh_0411		RR	OmpR	R	Pair	1 Response_reg,1 Trans_reg_C
Adeh_0416		RR	CheY	R	Complex	1 Response_reg
Adeh_0417		RR	NtrC	R	Complex	1 Response_reg,1 AAA,1 HTH_8
Adeh_0418		HK	Classic	T	Complex	1 PAS,6 GAF,1 HisKA,1 HATPase_c
Adeh_0503		HK	Classic	T	Complex	1 HisKA,1 HATPase_c
Adeh_0504		RR	NtrC	R	Complex	1 Response_reg,1 AAA_5,1 HTH_8
Adeh_0506		HK	Classic	T	Complex	1 PAS_4,1 HisKA,1 HATPase_c
Adeh_0512		RR	CheY	R	Orphan	1 Response_reg
Adeh_0536		HK	Classic	T	Orphan	1 HisKA,1 HATPase_c
Adeh_0563		RR	unclassified	R	Complex	1 Response_reg
Adeh_0564		RR	CheY	R	Complex	1 Response_reg
Adeh_0571		RR	PleD	R	Complex	1 Response_reg,1 GAF,1 GGDEF
Adeh_0572		RR	unclassified	R	Complex	1 Response_reg
Adeh_0577		HK	Classic	T	Orphan	1 HAMP,1 HisKA,1 HATPase_c
Adeh_0582		RR	CheY	R	Orphan	1 Response_reg
Adeh_0600		RR	CheB	R	Orphan	1 Response_reg,1 CheB_methylest
Adeh_0603		HK	CheA	T	Orphan	1 Hpt,1 H-kinase_dim,1 HATPase_c,1 CheW
Adeh_0606		RR	CheY	R	Orphan	1 Response_reg
Adeh_0609		RR	unclassified	R	Orphan	1 Response_reg
Adeh_0613		HK	CheA	TR	Complex	1 Hpt,1 H-kinase_dim,1 HATPase_c,1 CheW,1 Response_reg
Adeh_0614		RR	CheB	R	Complex	1 Response_reg,1 CheB_methylest
Adeh_0616		RR	CheY	R	Complex	1 Response_reg
Adeh_0625		HK	Classic	T	Pair	1 HisKA,1 HATPase_c
Adeh_0626		RR	NtrC	R	Pair	1 Response_reg,1 AAA_5,1 HTH_8
Adeh_0638		HK	Classic	T	Pair	1 HAMP,1 HisKA,1 HATPase_c
Adeh_0639		RR	NtrC	R	Pair	1 Response_reg,1 AAA_5,1 HTH_8
Adeh_0688		RR	NtrC	R	Orphan	1 Response_reg,1 AAA_5,1 HTH_8
Adeh_0726		RR	unclassified	R	Orphan	1 Response_reg
Adeh_0755		HK	Classic	T	Orphan	1 GAF,1 HisKA,1 HATPase_c
Adeh_0776		RR	CheY	R	Orphan	1 Response_reg
Adeh_0812		RR	NtrC	R	Orphan	1 Response_reg,1 AAA_5,1 HTH_8
Adeh_0833		RR	NtrC	R	Pair	1 Response_reg,1 AAA,1 HTH_8
Adeh_0834		HK	Classic	T	Pair	1 HisKA,1 HATPase_c
Adeh_0873		RR	unclassified	R	Orphan	1 Response_reg
Adeh_0891		RR	OmpR	R	Pair	1 Response_reg,1 Trans_reg_C
Adeh_0892		HK	Classic	T	Pair	1 HisKA,1 HATPase_c
Adeh_0922		RR	NtrC	R	Pair	1 Response_reg,1 AAA,1 HTH_8
Adeh_0923		HK	Classic	T	Pair	1 HAMP,1 PAS_4,1 HisKA,1 HATPase_c
Adeh_0967		RR	CheY	R	Orphan	1 Response_reg
Adeh_0983		HK	Classic	T	Pair	1 HisKA,1 HATPase_c
Adeh_0984		RR	CheY	R	Pair	1 Response_reg
Adeh_1055		RR	NtrC	R	Orphan	1 Response_reg,1 AAA_5,1 HTH_8
Adeh_1071		HK	Classic	T	Orphan	1 HAMP,1 HisKA,1 HATPase_c
Adeh_1095		RR	CheY	R	Orphan	1 Response_reg
Adeh_1111		HK	Classic	T	Orphan	1 GAF,1 HisKA,1 HATPase_c
Adeh_1119		RR	CheY	R	Orphan	1 Response_reg
Adeh_1130		HK	Classic	T	Orphan	1 Cache_1,1 HAMP,2 PAS_4,1 HisKA,1 HATPase_c
Adeh_1136		RR	RpfG	R	Orphan	1 Response_reg,1 HD
Adeh_1191		HK	Classic	T	Complex	1 GAF,1 HisKA,1 HATPase_c
Adeh_1192		RR	CheB	R	Complex	1 Response_reg,1 CheB_methylest
Adeh_1193		HK	CheA	TR	Complex	1 Hpt,1 HATPase_c,1 CheW,1 Response_reg
Adeh_1206		HK	Classic	T	Orphan	1 PAS_3,1 HisKA,1 HATPase_c
Adeh_1276		RR	NtrC	R	Pair	1 Response_reg,1 AAA_5,1 HTH_8
Adeh_1277		HK	Classic	T	Pair	1 HAMP,1 HisKA,1 HATPase_c
Adeh_1326		RR	NtrC	R	Complex	1 Response_reg,1 AAA_5,1 HTH_8
Adeh_1327		HK	Hybrid	RT	Complex	1 Response_reg,1 HisKA,1 HATPase_c
Adeh_1328		RR	FrzZ	RR	Complex	2 Response_reg
Adeh_1329		HK	Classic	T	Complex	1 HisKA,1 HATPase_c
Adeh_1336		RR	unclassified	R	Orphan	1 PilZ,1 Response_reg
Adeh_1368		RR	FrzZ	RR	Complex	2 Response_reg
Adeh_1370		HK	CheA	T	Complex	1 Hpt,1 H-kinase_dim,1 HATPase_c,1 CheW
Adeh_1373		RR	CheB	R	Orphan	1 Response_reg,1 CheB_methylest
Adeh_1378		RR	CheY	R	Pair	1 Response_reg
Adeh_1379		HK	CheA	T	Pair	1 Hpt,1 H-kinase_dim,1 HATPase_c,1 CheW
Adeh_1383		RR	CheB	R	Orphan	1 Response_reg,1 CheB_methylest
Adeh_1450		RR	NtrC	R	Pair	1 Response_reg,1 AAA_5,1 HTH_8
Adeh_1451		HK	Classic	T	Pair	1 HisKA,1 HATPase_c
Adeh_1473		HK	Classic	TT	Complex	1 PAS_3,2 HisKA,2 HATPase_c,1 PAS_4
Adeh_1481		HK	Hybrid	RT	Pair	1 Response_reg,1 HisKA,1 HATPase_c
Adeh_1554		HK	Classic	T	Complex	1 HisKA,1HATPase_c
Adeh_1555		RR	NtrC	R	Complex	1 Response_reg,1 AAA,1 HTH_8
Adeh_1556		RR	PleD	R	Complex	1 Response_reg,1 GGDEF
Adeh_1560		HK	Classic	T	Orphan	1 HisKA_MA, 1 HATPase_c
Adeh_1598		RR	CheY	R	Orphan	1 Response_reg
Adeh_1606		HK	Classic	T	Pair	1 HisKA,1 HATPase_c
Adeh_1607		RR	PrrA	R	Pair	1 Response_reg,1 HTH_8
Adeh_1623		HK	Classic	T	Orphan	1 PAS,1 HisKA,1 HATPase_c
Adeh_1668		HK	Classic	T	Orphan	1 PAS,1 HisKA,1 HATPase_c
Adeh_1706A		HK	Classic	T	Orphan	1 PAS_4,1HATPase_c
Adeh_1758		RR	NtrC	R	Pair	1 Response_reg,1 AAA_5,1 HTH_8
Adeh_1759		HK	Classic	T	Pair	1 SBP_bac_3,1 HisKA,1 HATPase_c
Adeh_1762		RR	NarL	R	Pair	1 Response_reg,1 HTH_LUXR
Adeh_1763		HK	Classic	T	Pair	1 HAMP,1 HisKA_3,1 HATPase_c
Adeh_1782		HK	Classic	T	Orphan	2 PAS_4,1 HisKA,1 HATPase_c
Adeh_1829		RR	RpfG	R	Orphan	1 Response_reg,1 HD
Adeh_1907		HK	Classic	T	Pair	1 GAF,1 HisKA,1 HATPase_c
Adeh_1908		RR	NtrC	R	Pair	1 Response_reg,1 AAA_5,1 HTH_8
Adeh_1968		RR	PrrA	R	Orphan	1 REC,1 HTH_8
Adeh_1989		RR	CheY	R	Orphan	1 Response_reg
Adeh_1992		RR	NtrC	R	Pair	1 Response_reg,1 AAA_5,1 HTH_8
Adeh_1993		HK	Classic	T	Pair	1 HAMP,1 HisKA,1 HATPase_c
Adeh_1997		RR	NarL	R	Pair	1 Response_reg,1 HTH_LUXR
Adeh_1998		HK	Classic	T	Pair	1 HAMP,1 HisKA_3,1 HATPase_c
Adeh_2009		RR	NtrC	R	Pair	1 Response_reg,1 AAA_5,1 HTH_8
Adeh_2011		HK	Classic	T	Pair	1 HAMP,1 HisKA,1 HATPase_c
Adeh_2090		HK	Classic	T	Orphan	1 CHASE,1 GAF,1 HisKA,1 HATPase_c
Adeh_2101		RR	NtrC	R	Pair	1 Response_reg,1 AAA_5,1 HTH_8
Adeh_2102		HK	Classic	T	Pair	1 SBP_bac_3,1 HisKA,1 HATPase_c
Adeh_2200		HK	Hybrid	TR	Pair	1 Cache_1,1 PAS_4,1 HisKA,1 HATPase_c,1 Response_reg
Adeh_2210		HK	Hybrid	TR	Pair	1 HAMP,1 HisKA,1 HATPase_c,1 Response_reg
Adeh_2239		RR	NtrC	R	Pair	1 Response_reg,1 AAA_5,1 HTH_8
Adeh_2240		HK	Classic	T	Pair	1 HisKA,1 HATPase_c
Adeh_2344		RR	CheY	R	Orphan	1 Response_reg
Adeh_2380		RR	unclassified	R	Orphan	1 Response_reg,1 Fez1
Adeh_2391		RR	unclassified	R	Complex	1 Response_reg
Adeh_2393		RR	PleD	R	Complex	1 Response_reg,1 GGDEF
Adeh_2435		RR	unclassified	R	Orphan	1 Response_reg
Adeh_2443		RR	CheY	R	Pair	1 Response_reg
Adeh_2444		HK	Classic	T	Pair	1 HisKA_MA, 1 HATPase_c
Adeh_2538		RR	CheY	R	Orphan	1 Response_reg
Adeh_2593		RR	CheY	R	Orphan	1 Response_reg
Adeh_2634		HK	Classic	T	Pair	1 PAS,1 HisKA,1 HATPase_c
Adeh_2635		RR	CheY	R	Pair	1 Response_reg
Adeh_2651		RR	NtrC	R	Orphan	1 Response_reg,1 AAA_5,1 HTH_8
Adeh_2705		RR	unclassified	R	Orphan	1 Response_reg
Adeh_2729		RR	CheY	R	Complex	1 Response_reg
Adeh_2730		RR	CheB	R	Complex	1 Response_reg,1 CheB_methylest
Adeh_2736		HK	CheA	T	Orphan	1 Hpt,1 H-kinase_dim,1 HATPase_c,1 CheW
Adeh_2754		RR	NarL	R	Orphan	1 Response_reg,1 HTH_LUXR
Adeh_2803		RR	CheY	R	Pair	1 Response_reg
Adeh_2805		HK	Classic	T	Pair	1 GAF,1 HisKA,1 HATPase_c
Adeh_2914		RR	OmpR	R	Pair	1 Response_reg,1 Trans_reg_C
Adeh_2915		HK	Classic	T	Pair	1 HAMP,1 HisKA,1 HATPase_c
Adeh_2942		HK	Hybrid	TR	Complex	1 HAMP,1 HisKA,1 HATPase_c,1 Response_reg
Adeh_2943		HK	Hybrid	TR	Complex	1 HisKA,1 HATPase_c,1 Response_reg
Adeh_2956		HK	Hybrid	TR	Pair	1 HisKA,1 HATPase_c,1 Response_reg
Adeh_2995		RR	CheY	R	Orphan	1 Response_reg
Adeh_3109		HK	Classic	T	Orphan	1 HisKA,1 HATPase_c
Adeh_3134		RR	unclassified	R	Orphan	1 Response_reg
Adeh_3180		HK	Classic	T	Orphan	1 GAF,1 HisKA,1 HATPase_c
Adeh_3183		HK	Hybrid	TR	Pair	1 CheB_methylest,1 MeTrc,1 PAS_4,1 HisKA,1 HATPase_c,1 Response_reg
Adeh_3338		RR	NtrC	R	Orphan	1 Response_reg,1 AAA,1 HTH_8
Adeh_3342		HK	Classic	T	Orphan	1 CHASE4,1 HAMP,1 HisKA,1 HATPase_c
Adeh_3383		HK	Classic	T	Orphan	1 HAMP,1 HisKA,1 HATPase_c
Adeh_3471		RR	NtrC	R	Complex	1 Response_reg,1 AAA,1 HTH_8
Adeh_3472		HK	Hybrid	RT	Complex	1 Response_reg,1 HisKA,1 HATPase_c
Adeh_3473		RR	PleD	R	Complex	1 Response_reg,1 GGDEF
Adeh_3518		RR	CheY	R	Orphan	1 Response_reg
Adeh_3529		HK	Hybrid	TR	Pair	3 PAS_4,1 PAS,1 PAS_3,1 HisKA,1 HATPase_c,1 Response_reg
Adeh_3532		HK	Classic	T	Orphan	1 GAF,1 HisKA,1 HATPase_c
Adeh_3556A		PP	HisKA	H	Orphan	1 HisKA
Adeh_3574		RR	MerR	R	Orphan	1 MerR,1 Response_reg
Adeh_3651		RR	NtrC	R	Orphan	1 Response_reg,1 AAA_5,1 HTH_8
Adeh_3688		RR	unclassified	R	Orphan	1 Response_reg
Adeh_3724		HK	Classic	T	Orphan	1 PAS_4,1 GAF,1 HisKA,1 HATPase_c
Adeh_3728		HK	Classic	T	Pair	2 PAS,1 HisKA,1 HATPase_c
Adeh_3729		RR	NtrC	R	Pair	1 Response_reg,1 AAA_5,1 HTH_8
Adeh_3745		RR	unclassified	R	Orphan	1 PilZ,1 Response_reg
Adeh_3844		RR	CheY	R	Orphan	1 Response_reg
Adeh_3855		HK	Classic	T	Pair	1 HAMP,1 HisKA,1 HATPase_c
Adeh_3856		RR	OmpR	R	Pair	1 Response_reg,1 Trans_reg_C
Adeh_3891		RR	CheY	R	Orphan	1 Response_reg
Adeh_3975		RR	CheY	R	Orphan	1 Response_reg
Adeh_4008		HK	Classic	T	Pair	1 PAS_4,1 HisKA,1 HATPase_c
Adeh_4009		RR	OmpR	R	Pair	1 Response_reg,1 Trans_reg_C
Adeh_4116		RR	CheY	R	Orphan	1 Response_reg
Adeh_4121		HK	Hybrid	RT	Complex	1 Response_reg,1 PAS_3,1 HisKA,1 HATPase_c
Adeh_4122		HK	Hybrid	TR	Complex	12 HAMP,1 HisKA,1 HATPase_c,1 Response_reg
Adeh_4142		RR	CheY	R	Orphan	1 Response_reg
Adeh_4201		RR	unclassified	R	Orphan	1 PilZ,1 Response_reg
Adeh_4213		RR	unclassified	R	Orphan	2 PilZ,1 Response_reg
Adeh_4217		HK	Hybrid	TR	Pair	1 GAF,1 PAS_4,1 HisKA,1 HATPase_c,1 Response_reg
Adeh_4222		HK	Hybrid	RTR	Complex	2 Response_reg,1 PAS,1 HisKA,1 HATPase_c
Adeh_4225		HK	Classic	T	Complex	1 HisKA,1 HATPase_c
Adeh_4226		HK	Classic	T	Complex	1 HAMP,1 HisKA,1 HATPase_c
Adeh_4240		RR	NtrC	R	Orphan	1 Response_reg,1 AAA_5,1 HTH_8
Adeh_4246		HK	Classic	T	Orphan	1 HAMP,1 HisKA,1 HATPase_c
Adeh_4250		RR	NtrC	R	Orphan	1 Response_reg,1 AAA_5,1 HTH_8
Adeh_4262		RR	unclassified	R	Orphan	1 Response_reg
Adeh_4312		HK	Classic	T	Orphan	1 PAS,1 HisKA,1 HATPase_c
Adeh_4316		HK	CheA	T	Pair	1 Hpt,1 H-kinase_dim,1 HATPase_c,1 CheW
Adeh_4317		RR	CheY	R	Pair	1 Response_reg
Adeh_4321		HK	Classic	T	Orphan	1 HisKA,1 HATPase_c

## Sheet: AF
Gene	Organisation	TCS Domains	class	type	tm	Domains
Anae109_0025	Complex	R	RR	unclassified	0	1 Response_reg
Anae109_0027	Complex	TR	HK	Hybrid	1	1 PAS, 1 GAF, 2 PAS_4, 1 HisKA_MA, 1 HATPase_c, 1 Response_reg,
Anae109_0030	Orphan	T	HK	Classic	1	1 CHASE3,1 HisKA,1 HATPase_c
Anae109_0102	Orphan	R	RR	CheY	0	1 Response_reg
Anae109_0106	Orphan	T	HK	Classic	1	1 CHASE3,1 HisKA,1 HATPase_c
Anae109_0110	Pair	R	RR	NtrC	0	1 Response_reg,1 AAA_5,1 HTH_8
Anae109_0111	Pair	T	HK	Classic	3	1 HAMP,1 HisKA,1 HATPase_c
Anae109_0149	Orphan	R	RR	CheY	0	1 Response_reg
Anae109_0266	Orphan	R	RR	unclassified	0	1 Response_reg
Anae109_0278	Orphan	T	HK	Classic	0	1 HisKA,1 HATPase_c
Anae109_0415	Pair	R	RR	OmpR	0	1 Response_reg,1 Trans_reg_C
Anae109_0416	Pair	T	HK	Classic	0	1 PAS_4,1 HisKA,1 HATPase_c
Anae109_0442	Orphan	R	RR	CheY	0	1 Response_reg
Anae109_0446	Orphan	T	HK	Classic	7	1 HisKA,1 HATPase_c
Anae109_0467	Complex	R	RR	CheY	0	1 Response_reg
Anae109_0469	Complex	TR	HK	CheA	0	1 Hpt,1 HATPase_c,1 CheW,1 Response_reg
Anae109_0470	Complex	R	RR	CheB	0	1 Response_reg,1 CheB_methylest
Anae109_0529	Pair	TR	HK	Hybrid	0	2 PAS_3,1 HisKA,1 HATPase_c,1 Response_reg
Anae109_0539	Complex	TRT	HK	Hybrid	0	2 Response_reg,1 GAF,1 HisKA,1 HATPase_c
Anae109_0540	Complex	TR	HK	Hybrid	1	9 HAMP,1 GAF,1 HisKA,1 HATPase_c,1 Response_reg
Anae109_0614	Complex	R	RR	PleD	0	1 Response_reg,1 GAF,1 GGDEF
Anae109_0615	Complex	R	RR	unclassified	0	1 Response_reg
Anae109_0620	Orphan	T	HK	Classic	1	1 HAMP,1 HisKA,1 HATPase_c
Anae109_0625	Orphan	R	RR	CheY	0	1 Response_reg
Anae109_0644	Orphan	R	RR	CheB	0	1 Response_reg,1 CheB_methylest
Anae109_0647	Orphan	T	HK	CheA	0	1 Hpt,1 H-kinase_dim,1 HATPase_c,1 CheW
Anae109_0650	Orphan	R	RR	CheY	0	1 Response_reg
Anae109_0653	Orphan	R	RR	unclassified	0	1 Response_reg
Anae109_0657	Complex	TR	HK	CheA	0	1 Hpt,1 H-kinase_dim,1 HATPase_c,1 CheW,1 Response_reg
Anae109_0658	Complex	R	RR	CheB	0	1 Response_reg,1 CheB_methylest
Anae109_0660	Complex	R	RR	CheY	0	1 Response_reg
Anae109_0670	Pair	T	HK	Classic	6	1 PAS_4,1 HisKA,1 HATPase_c
Anae109_0671	Pair	R	RR	NtrC	0	1 Response_reg,1 AAA_5,1 HTH_8
Anae109_0683	Pair	T	HK	Classic	2	1 HisKA,1 HATPase_c
Anae109_0684	Pair	R	RR	NtrC	0	1 Response_reg,1 AAA_5,1 HTH_8
Anae109_0732	Orphan	R	RR	NtrC	0	1 Response_reg,1 AAA_5,1 HTH_8
Anae109_0769	Orphan	R	RR	unclassified	0	1 REC
Anae109_0792	Orphan	T	HK	Classic	0	2 GAF,1 HisKA,1 HATPase_c
Anae109_0803	Complex	TR	HK	Hybrid	0	1 HisKA,1 HATPase_c,2 Response_reg
Anae109_0804	Complex	RT	HK	Hybrid	0	1 Response_reg,1 PAS_3,1 GAF,1 HisKA,1 HATPase_c
Anae109_0824	Orphan	R	RR	CheY	0	1 Response_reg
Anae109_0852	Orphan	R	RR	NtrC	0	1 Response_reg,1 AAA_5,1 HTH_8
Anae109_0880	Pair	R	RR	OmpR	0	1 Response_reg,1 Trans_reg_C
Anae109_0881	Pair	T	HK	Classic	1	1 HAMP,1 HisKA,1 HATPase_c
Anae109_0889	Pair	R	RR	NtrC	0	1 Response_reg,1 AAA,1 HTH_8
Anae109_0890	Pair	T	HK	Classic	6	1 HisKA,1 HATPase_c
Anae109_0915	Orphan	R	RR	NarL	0	1 Response_reg,1 HTH_LUXR
Anae109_0930	Orphan	R	RR	unclassified	0	1 Response_reg,1 TPR_2
Anae109_0965	Pair	R	RR	NtrC	0	1 Response_reg,1 AAA,1 HTH_8
Anae109_0966	Pair	T	HK	Classic	2	1 PAS_4,1 HisKA,1 HATPase_c
Anae109_1012	Orphan	R	RR	CheY	0	1 Response_reg
Anae109_1016	Pair	T	HK	Classic	5	1 HisKA,1 HATPase_c
Anae109_1017	Pair	R	RR	NtrC	0	1 Response_reg,1 AAA_5,1 HTH_8
Anae109_1027	Orphan	T	HK	Classic	0	1 HisKA,1 HATPase_c
Anae109_1033	Orphan	T	HK	Classic	0	1 PAS_4,1 HisKA,1 HATPase_c
Anae109_1040	Pair	TR	HK	Hybrid	0	1 PAS_4,1 HisKA,1 HATPase_c,1 Response_reg
Anae109_1105	Orphan	R	RR	NtrC	0	1 Response_reg,1 AAA,1 HTH_8
Anae109_1110	Orphan	T	HK	Classic	2	1 HAMP,1 HisKA,1 HATPase_c
Anae109_1134	Orphan	R	RR	CheY	0	1 Response_reg
Anae109_1159	Orphan	R	RR	CheY	0	1 Response_reg
Anae109_1184	Orphan	R	RR	RpfG	0	1 Response_reg,1 HD
Anae109_1305	Orphan	R	RR	CheY	0	1 Response_reg
Anae109_1385	Pair	R	RR	NarL	0	1 Response_reg,1 HTH_LUXR
Anae109_1386A	Pair	T	HK	Classic	0	2 GAF,1 PAS_4,1 HisKA_3,1 HATPase_c
Anae109_1440	Pair	R	RR	LytTR	0	1 Response_reg,1 LytTR
Anae109_1441	Pair	T	HK	Classic	5	1 GAF,1 His_kinase,1 HATPase_c
Anae109_1474	Complex	R	RR	PleD	0	1 Response_reg,1 GGDEF
Anae109_1476	Complex	R	RR	unclassified	0	1 Response_reg
Anae109_1487	Orphan	R	RR	unclassified	0	1 Response_reg
Anae109_1492	Pair	TR	HK	Hybrid	0	1 HisKA,1 HATPase_c,1 Response_reg
Anae109_1496	Pair	R	RR	CheY	0	1 Response_reg
Anae109_1498	Pair	T	HK	Classic	13	1 GAF,1 HisKA,1 HATPase_c
Anae109_1530	Orphan	R	RR	CheY	0	1 Response_reg
Anae109_1538	Orphan	T	HK	Classic	0	1 HisKA,1 HATPase_c
Anae109_1593	Orphan	R	RR	unclassified	0	1 Response_reg
Anae109_1597	Pair	TR	HK	Hybrid	2	1 HisKA,1 HATPase_c,1 Response_reg
Anae109_1603	Orphan	R	RR	unclassified	0	1 Response_reg
Anae109_1671	Pair	TR	HK	Hybrid	3	1 HAMP,1 HisKA,1 HATPase_c,1 Response_reg
Anae109_1722	Orphan	T	HK	Classic	1	1 CHASE,1 GAF,1 HisKA,1 HATPase_c
Anae109_1771	Pair	TR	HK	Hybrid	8	1 MASE1,1 PAS_4,1 PAS,1 HisKA,1 HATPase_c,1 Response_reg
Anae109_1796	Pair	T	HK	Classic	2	1 HAMP,1 HisKA,1 HATPase_c
Anae109_1798	Pair	R	RR	NtrC	0	1 Response_reg,1 AAA_5,1 HTH_8
Anae109_1809	Pair	T	HK	Classic	3	1 HAMP,1 HisKA_3,1 HATPase_c
Anae109_1810	Pair	R	RR	NarL	0	1 Response_reg,1 HTH_LUXR
Anae109_1846	Complex	T	HK	Classic	2	1 HAMP,1 HisKA,1 HATPase_c
Anae109_1847	Complex	R	RR	NtrC	0	1 Response_reg,1 AAA_5,1 HTH_8
Anae109_1849	Complex	T	HK	Classic	0	1 HisKA,1 HATPase_c
Anae109_1850	Complex	R	RR	CheY	0	1 Response_reg
Anae109_1854	Complex	RTRR	HK	Hybrid	0	3 Response_reg,1 PAS_4,1 HisKA,1 HATPase_c,1 GGDEF
Anae109_1855	Complex	T	HK	Classic	3	1 HAMP,1 HisKA,1 HATPase_c
Anae109_1863	Orphan	R	RR	unclassified	0	1 Response_reg
Anae109_1870	Orphan	T	HK	Classic	1	1 CHASE3,1 HisKA,1 HATPase_c
Anae109_1951	Pair	R	RR	NtrC	0	1 Response_reg,1 AAA_5,1 HTH_8
Anae109_1952	Pair	T	HK	Classic	9	1 GAF,1 HisKA,1 HATPase_c
Anae109_1991	Orphan	R	RR	RpfG	0	1 Response_reg,1 HD
Anae109_2005	Pair	TR	HK	Hybrid	0	1 HisKA,1 HATPase_c,1 Response_reg
Anae109_2029	Pair	R	RR	CheY	0	1 Response_reg
Anae109_2030	Pair	T	HK	Classic	13	1 HisKA,1 HATPase_c
Anae109_2099	Orphan	T	HK	Classic	1	1 HisKA_MA, 1 HATPase_c
Anae109_2142	Orphan	T	HK	Classic	3	1 PAC,1 HisKA,1 HATPase_c
Anae109_2188	Orphan	T	HK	Classic	0	1 PAS,1 HisKA,1 HATPase_c
Anae109_2205	Pair	R	RR	PrrA	0	1 Response_reg,1 HTH_8
Anae109_2206	Pair	T	HK	Classic	5	1 HisKA,1 HATPase_c
Anae109_2215	Orphan	R	RR	CheY	0	1 Response_reg
Anae109_2235	Complex	RT	HK	Hybrid	0	1 Response_reg,1 PAS_3,1 HisKA,1 HATPase_c
Anae109_2236A	Complex	TR	HK	Hybrid	0	12 HAMP,1 HisKA,1 HATPase_c,1 Response reg
Anae109_2257	Complex	R	RR	PleD	0	1 Response_reg,1 GGDEF
Anae109_2258	Complex	R	RR	NtrC	0	1 Response_reg,1 AAA,1 HTH_8
Anae109_2259	Complex	T	HK	Classic	0	1 HisKA,1 HATPase_c
Anae109_2297	Complex	TR	HK	CheA	0	1 Hpt,1 HATPase_c,1 CheW,1 Response_reg
Anae109_2298	Complex	R	RR	CheB	0	1 Response_reg,1 CheB_methylest
Anae109_2352	Pair	RT	HK	Hybrid	0	1 Response_reg,1 HisKA,1 HATPase_c
Anae109_2356	Pair	TR	HK	Hybrid	0	3 PAS_4,1 HisKA,1 HATPase_c,1 Response_reg
Anae109_2365	Complex	RRRT	HK	Hybrid	0	3 Response_reg,1 PAS_4,1 HisKA,1 HATPase_c
Anae109_2366	Complex	R	RR	CheB	0	1 Response_reg,1 CheB_methylest
Anae109_2367	Complex	TR	HK	CheA	0	1 Hpt,1 HATPase_c,1 CheW,1 Response_reg
Anae109_2378	Pair	T	HK	Classic	1	1 HisKA,1 HATPase_c
Anae109_2379	Pair	R	RR	NtrC	0	1 Response_reg,1 AAA_5,1 HTH_8
Anae109_2387	Orphan	T	HK	Classic	0	1 HAMP,1 HisKA,1 HATPase_c
Anae109_2391	Orphan	R	RR	CheY	0	1 Response_reg
Anae109_2438	Complex	T	HK	Classic	0	1 HisKA,1 HATPase_c
Anae109_2439	Complex	RR	RR	FrzZ	0	2 Response_reg
Anae109_2440	Complex	RT	HK	Hybrid	0	1 Response_reg,1 HisKA,1 HATPase_c
Anae109_2442	Complex	R	RR	NtrC	0	1 Response_reg,1 AAA_5,1 HTH_8
Anae109_2452	Pair	TR	HK	Hybrid	1	1 HisKA,1 HATPase_c,1 Response_reg
Anae109_2491	Pair	T	HK	Classic	2	1 HAMP,1 HisKA,1 HATPase_c
Anae109_2492	Pair	R	RR	NtrC	0	1 Response_reg,1 AAA_5,1 HTH_8
Anae109_2543	Pair	TR	HK	Hybrid	0	1 PAS_3,1 GAF,1 PAS_4,1 HisKA,1 HATPase_c,1 Response_reg
Anae109_2560	Orphan	T	HK	Classic	2	1 PAS,1 HisKA,1 HATPase_c
Anae109_2597	Pair	T	HK	Classic	2	1 PAS,1 HisKA,1 HATPase_c
Anae109_2598	Pair	R	RR	CheY	0	1 Response_reg
Anae109_2620	Orphan	R	RR	NtrC	0	1 Response_reg,1 AAA,1 HTH_8
Anae109_2663	Complex	TRT	HK	Hybrid	0	2 PAS,2 HisKA,2 HATPase_c,1 Response_reg
Anae109_2699	Orphan	R	RR	unclassified	0	1 Response_reg
Anae109_2743	Orphan	R	RR	NarL	0	1 Response_reg,1 HTH_LUXR
Anae109_2756	Orphan	R	RR	CheY	0	1 Response_reg
Anae109_2823	Orphan	T	HK	Classic	1	1 HAMP,1 HisKA,1 HATPase_c
Anae109_2904	Pair	TR	HK	Hybrid	4	1 HisKA,1 HATPase_c,1 Response_reg,1 HD
Anae109_2929	Pair	TR	HK	Hybrid	0	1 PAS,1 PAS_4,1 HisKA,1 HATPase_c,1 Response_reg
Anae109_2934	Orphan	T	HK	Classic	0	1 HisKA_MA, 1 HATPase_c
Anae109_2954	Orphan	R	RR	unclassified	0	1 REC
Anae109_2976	Orphan	T	HK	Classic	0	1 HisKA,1 HATPase_c
Anae109_3005	Orphan	T	HK	Classic	0	1 GAF,1 HisKA,1 HATPase_c
Anae109_3017	Pair	TR	HK	Hybrid	3	1 Cache_1,1 HAMP,1 PAS,1 HisKA,1 HATPase_c,1 Response_reg
Anae109_3068	Pair	T	HK	Classic	6	1 HisKA_MA, 1 HATPase_c
Anae109_3069	Pair	R	RR	CheY	0	1 Response_reg
Anae109_3103	Complex	T	HK	Classic	4	1 HisKA,1 HATPase_c
Anae109_3104	Complex	R	RR	OmpR	0	1 Response_reg,1 Trans_reg_C
Anae109_3105A	Complex	R	RR	unclassified	0	1 Response_reg
Anae109_3161	Orphan	T	HK	Classic	2	1 PAS_4, 1 HisKA_MA, 1 HATPase_c,
Anae109_3188	Orphan	T	HK	Classic	0	1 HisKA_MA, 1 HATPase_c
Anae109_3228	Orphan	T	HK	Classic	0	1 HisKA,1 HATPase_c
Anae109_3277	Orphan	R	RR	CheY	0	1 Response_reg
Anae109_3354	Pair	T	HK	Classic	6	1 GAF,1 HisKA_3,1 HATPase_c
Anae109_3355	Pair	R	RR	NarL	0	1 Response_reg,1 HTH_LUXR
Anae109_3365	Orphan	R	RR	CheY	0	1 Response_reg
Anae109_3404	Orphan	R	RR	NtrC	0	1 Response_reg,1 AAA,1 HTH_8
Anae109_3408	Orphan	T	HK	Classic	1	1 HAMP,1 HisKA,1 HATPase_c
Anae109_3416	Pair	R	RR	LytTR	0	1 Response_reg,1 LytTR
Anae109_3417	Pair	T	HK	Classic	5	1 His_kinase,1 HATPase_c
Anae109_3532	Complex	R	RR	CheB	0	1 Response_reg,1 CheB_methylest
Anae109_3533	Complex	TR	HK	CheA	0	1 Hpt,1 H-kinase_dim,1 HATPase_c,1 CheW,1 Response_reg
Anae109_3535	Complex	R	RR	CheY	0	1 Response_reg
Anae109_3581	Complex	R	RR	NtrC	0	1 Response_reg,1 AAA_5,1 HTH_8
Anae109_3582	Complex	RT	HK	Hybrid	0	1 Response_reg,1 PAS_4,1 HisKA,1 HATPase_c
Anae109_3583	Complex	R	RR	PleD	0	1 Response_reg,1 GGDEF
Anae109_3631	Pair	R	RR	CheY	0	1 Response_reg
Anae109_3632	Pair	T	HK	Classic	0	1 HisKA,1 HATPase_c
Anae109_3695	Orphan	R	RR	MerR	0	1 MerR,1 REC
Anae109_3777	Orphan	R	RR	NtrC	0	1 Response_reg,1 AAA_5,1 HTH_8
Anae109_3795	Orphan	TR	HK	Hybrid	8	1 HisKA,1 HATPase_c,1 Response_reg
Anae109_3814	Orphan	R	RR	unclassified	0	1 Response_reg,1 TPR_2
Anae109_3853	Orphan	T	HK	Classic	0	1 PAS_4,1 GAF,1 HisKA,1 HATPase_c
Anae109_3862	Orphan	R	RR	CheY	0	1 Response_reg
Anae109_3912	Orphan	T	HK	Classic	0	2 PAS_4,2 GAF,1 HisKA,1 HATPase_c
Anae109_3956	Orphan	R	RR	CheY	0	1 Response_reg
Anae109_4054	Pair	TR	HK	Hybrid	0	1 HisKA,1 HATPase_c,1 Response_reg
Anae109_4151	Complex	T	HK	Classic	0	1 PAS,5 GAF,1 HisKA,1 HATPase_c
Anae109_4152	Complex	R	RR	NtrC	0	1 Response_reg,1 AAA,1 HTH_8
Anae109_4153	Complex	R	RR	CheY	0	1 REC
Anae109_4159	Pair	R	RR	OmpR	0	1 Response_reg,1 Trans_reg_C
Anae109_4160	Pair	T	HK	Classic	2	1 HisKA,1 HATPase_c
Anae109_4186	Orphan	T	HK	Classic	8	1 HisKA,1 HATPase_c
Anae109_4211	Orphan	T	HK	Classic	0	1 PAS,1 HisKA,1 HATPase_c
Anae109_4250	Complex	T	HK	Classic	1	1 HAMP,1 PAS_4,1 PAS,1 HisKA,1 HATPase_c
Anae109_4251	Complex	T	HK	Classic	3	1 PAS,1 GAF,1 HisKA,1 HATPase_c
Anae109_4252	Complex	R	RR	CheY	0	1 Response_reg
Anae109_4257	Pair	R	RR	NtrC	0	1 Response_reg,1 AAA_5,1 HTH_8
Anae109_4258	Pair	T	HK	Classic	3	1 HAMP,1 HisKA,1 HATPase_c
Anae109_4274	Orphan	R	RR	unclassified	0	1 Response_reg
Anae109_4285	Orphan	R	RR	CheY	0	1 Response_reg
Anae109_4350	Orphan	R	RR	unclassified	0	1 PilZ,1 Response_reg
Anae109_4361	Orphan	R	RR	unclassified	0	1 PilZ,1 Response_reg
Anae109_4365	Complex	T	HK	Classic	0	1 PAS_4,1 HisKA,1 HATPase_c
Anae109_4367	Complex	TR	HK	Hybrid	0	1 PAS_4,1 HisKA,1 HATPase_c,1 Response_reg
Anae109_4372	Complex	RTR	HK	Hybrid	0	2 Response_reg,1 PAS_4,1 HisKA,1 HATPase_c
Anae109_4375	Complex	T	HK	Classic	0	1 HisKA,1 HATPase_c
Anae109_4376	Complex	T	HK	Classic	3	1 Cache_1,1 HAMP,1 HisKA,1 HATPase_c
Anae109_4389	Orphan	R	RR	NtrC	0	1 Response_reg,1 AAA_5,1 HTH_8
Anae109_4395	Orphan	T	HK	Classic	1	1 HAMP,1 HisKA,1 HATPase_c
Anae109_4398	Pair	T	HK	Classic	0	1 PAS,1 HisKA,1 HATPase_c
Anae109_4399	Pair	R	RR	NtrC	0	1 Response_reg,1 AAA_5,1 HTH_8
Anae109_4417	Orphan	R	RR	unclassified	0	1 Response_reg
Anae109_4457	Orphan	T	HK	Classic	0	1 PAS_4,1 PAS,1 HisKA,1 HATPase_c
Anae109_4461	Pair	T	HK	CheA	0	1 Hpt,1 H-kinase_dim,1 HATPase_c,1 CheW
Anae109_4462	Pair	R	RR	CheY	0	1 Response_reg
Anae109_4466	Orphan	T	HK	Classic	0	1 HisKA,1 HATPase_c

## Sheet: AK
Gene	Organisation	TCS Domains	class	type	tm	Domains
AnaeK_0019	Orphan	R	RR	CheY	0	1 Response_reg
AnaeK_0023	Orphan	T	HK	Classic	1	1 HisKA,1 HATPase_c
AnaeK_0097	Orphan	T	HK	Classic	6	1 HisKA,1 HATPase_c
AnaeK_0108	Orphan	R	RR	CheY	0	1 Response_reg
AnaeK_0113	Pair	R	RR	NtrC	0	1 Response_reg,1 AAA_5,1 HTH_8
AnaeK_0114	Pair	T	HK	Classic	3	1 HAMP,1 HisKA,1 HATPase_c
AnaeK_0151	Orphan	R	RR	CheY	0	1 Response_reg
AnaeK_0184	Orphan	T	HK	Classic	2	1 HisKA,1 HATPase_c
AnaeK_0255	Orphan	R	RR	unclassified	0	1 Response_reg,1 Fez1
AnaeK_0267	Orphan	T	HK	Classic	0	1 HisKA,1 HATPase_c
AnaeK_0308	Pair	TR	HK	Hybrid	0	1 CHASE,1 HisKA,1 HATPase_c,1 Response_reg
AnaeK_0312	Pair	T	HK	Classic	1	1 HAMP,1 HisKA,1 HATPase_c
AnaeK_0313	Pair	R	RR	NtrC	0	1 Response_reg,1 AAA_5,1 HTH_8
AnaeK_0372	Complex	TR	HK	Hybrid	0	1 CheB_methylest,1 MeTrc,1 PAS_4,1 HisKA,1 HATPase_c,1 Response_reg
AnaeK_0373	Complex	T	HK	Classic	0	1 HisKA_MA, 1 HATPase_c
AnaeK_0395	Orphan	T	HK	Classic	3	1 PAS_3,1 HisKA,1 HATPase_c
AnaeK_0438	Pair	T	HK	Classic	2	1 HisKA,1 HATPase_c
AnaeK_0439	Pair	R	RR	OmpR	0	1 Response_reg,1 Trans_reg_C
AnaeK_0444	Complex	R	RR	CheY	0	1 Response_reg
AnaeK_0445	Complex	R	RR	NtrC	0	1 Response_reg,1 AAA,1 HTH_8
AnaeK_0446	Complex	T	HK	Classic	0	1 PAS,1 CHASE4,6 GAF,1 HisKA,1 HATPase_c
AnaeK_0536	Complex	T	HK	Classic	1	1 HisKA,1 HATPase_c
AnaeK_0537	Complex	R	RR	NtrC	0	1 Response_reg,1 AAA_5,1 HTH_8
AnaeK_0539	Complex	T	HK	Classic	0	1 PAS_4,1 HisKA,1 HATPase_c
AnaeK_0568	Orphan	T	HK	Classic	0	1 HisKA,1 HATPase_c
AnaeK_0606	Complex	R	RR	PleD	0	1 Response_reg,1 GAF,1 GGDEF
AnaeK_0607	Complex	R	RR	unclassified	0	1 Response_reg
AnaeK_0612	Orphan	T	HK	Classic	1	1 HAMP,1 HisKA,1 HATPase_c
AnaeK_0617	Orphan	R	RR	CheY	0	1 Response_reg
AnaeK_0634	Orphan	R	RR	CheB	0	1 Response_reg,1 CheB_methylest
AnaeK_0637	Orphan	T	HK	CheA	0	1 Hpt,1 H-kinase_dim,1 HATPase_c,1 CheW
AnaeK_0640	Orphan	R	RR	CheY	0	1 Response_reg
AnaeK_0643	Orphan	R	RR	unclassified	0	1 Response_reg
AnaeK_0647	Complex	TR	HK	CheA	0	1 Hpt,1 H-kinase_dim,1 HATPase_c,1 CheW,1 Response_reg
AnaeK_0648	Complex	R	RR	CheB	0	1 Response_reg,1 CheB_methylest
AnaeK_0650	Complex	R	RR	CheY	0	1 Response_reg
AnaeK_0659	Pair	T	HK	Classic	6	1 PAS_4,1 HisKA,1 HATPase_c
AnaeK_0660	Pair	R	RR	NtrC	0	1 Response_reg,1 AAA_5,1 HTH_8
AnaeK_0672	Pair	T	HK	Classic	2	1 HisKA,1 HATPase_c
AnaeK_0673	Pair	R	RR	NtrC	0	1 Response_reg,1 AAA_5,1 HTH_8
AnaeK_0722	Orphan	R	RR	NtrC	0	1 Response_reg,1 AAA_5,1 HTH_8
AnaeK_0802	Orphan	T	HK	Classic	0	1 GAF,1 HisKA,1 HATPase_c
AnaeK_0824	Orphan	R	RR	CheY	0	1 Response_reg
AnaeK_0860	Orphan	R	RR	NtrC	0	1 Response_reg,1 AAA_5,1 HTH_8
AnaeK_0879	Pair	R	RR	NtrC	0	1 Response_reg,1 AAA,1 HTH_8
AnaeK_0880	Pair	T	HK	Classic	6	1 HisKA,1 HATPase_c
AnaeK_0902	Orphan	R	RR	NarL	0	1 Response_reg,1 HTH_LUXR
AnaeK_0918	Orphan	R	RR	unclassified	0	1 Response_reg
AnaeK_0939	Pair	R	RR	OmpR	0	1 Response_reg,1 Trans_reg_C
AnaeK_0940	Pair	T	HK	Classic	2	1 HisKA,1 HATPase_c
AnaeK_0978	Pair	R	RR	NtrC	0	1 Response_reg,1 AAA_5,1 HTH_8
AnaeK_0979	Pair	T	HK	Classic	1	1 HAMP,1 PAS_4,1 HisKA,1 HATPase_c
AnaeK_1029	Orphan	R	RR	CheY	0	1 Response_reg
AnaeK_1114	Orphan	R	RR	NtrC	0	1 Response_reg,1 AAA_5,1 HTH_8
AnaeK_1130	Orphan	T	HK	Classic	2	1 HAMP,1 HisKA,1 HATPase_c
AnaeK_1151	Orphan	R	RR	unclassified	0	1 REC
AnaeK_1155	Orphan	R	RR	CheY	0	1 Response_reg
AnaeK_1171	Orphan	T	HK	Classic	0	2 GAF,1 HisKA,1 HATPase_c
AnaeK_1179	Orphan	R	RR	CheY	0	1 Response_reg
AnaeK_1190	Orphan	T	HK	Classic	0	1 Cache_1,1 HAMP,2 PAS_4,1 HisKA,1 HATPase_c
AnaeK_1196	Orphan	R	RR	RpfG	0	1 Response_reg,1 HD
AnaeK_1255	Orphan	R	RR	CheY	0	1 Response_reg
AnaeK_1311	Orphan	R	RR	CheY	0	1 Response_reg
AnaeK_1417	Orphan	R	RR	unclassified	0	1 Response_reg
AnaeK_1428	Orphan	R	RR	unclassified	0	1 Response_reg
AnaeK_1471	Complex	R	RR	PleD	0	1 Response_reg,1 GGDEF
AnaeK_1473	Complex	R	RR	unclassified	0	1 Response_reg
AnaeK_1484	Orphan	R	RR	unclassified	0	1 Response_reg,1 Fez1
AnaeK_1525	Orphan	R	RR	CheY	0	1 Response_reg
AnaeK_1634	Pair	T	HK	Classic	6	1 HisKA,1 HATPase_c
AnaeK_1635	Pair	R	RR	NtrC	0	1 Response_reg,1 AAA_5,1 HTH_8
AnaeK_1664	Pair	TR	HK	Hybrid	1	1 HAMP,1 HisKA,1 HATPase_c,1 Response_reg
AnaeK_1676	Pair	TR	HK	Hybrid	3	1 Cache_1,1 PAS_4,1 HisKA,1 HATPase_c,1 Response_reg
AnaeK_1685	Pair	TR	HK	Hybrid	0	2 PAS_3,1 GAF,1 HisKA,1 HATPase_c,1 Response_reg
AnaeK_1727	Pair	R	RR	NtrC	0	1 Response_reg,1 AAA_5,1 HTH_8
AnaeK_1728	Pair	T	HK	Classic	0	1 SBP_bac_3,1 HisKA,1 HATPase_c
AnaeK_1774	Pair	T	HK	Classic	0	1 SBP_bac_3,1 HisKA,1 HATPase_c
AnaeK_1775	Pair	R	RR	NtrC	0	1 Response_reg,1 AAA_5,1 HTH_8
AnaeK_1788	Orphan	T	HK	Classic	1	1 CHASE,1 GAF,1 HisKA,1 HATPase_c
AnaeK_1867	Pair	T	HK	Classic	2	1 HAMP,1 HisKA,1 HATPase_c
AnaeK_1869	Pair	R	RR	NtrC	0	1 Response_reg,1 AAA_5,1 HTH_8
AnaeK_1880	Pair	T	HK	Classic	1	1 HAMP,1 HisKA_3,1 HATPase_c
AnaeK_1881	Pair	R	RR	NarL	0	1 Response_reg,1 HTH_LUXR
AnaeK_1885	Complex	T	HK	Classic	2	1 HAMP,1 HisKA,1 HATPase_c
AnaeK_1886	Complex	R	RR	NtrC	0	1 Response_reg,1 AAA_5,1 HTH_8
AnaeK_1888	Complex	T	HK	Classic	0	1 HisKA,1 HATPase_c
AnaeK_1889	Complex	R	RR	CheY	0	1 Response_reg
AnaeK_1910	Orphan	R	RR	PrrA	0	1 REC,1 HTH_8
AnaeK_1971	Pair	R	RR	NtrC	0	1 Response_reg,1 AAA_5,1 HTH_8
AnaeK_1972	Pair	T	HK	Classic	9	1 GAF,1 HisKA,1 HATPase_c
AnaeK_2010	Orphan	T	HK	Classic	0	1 GAF,1 HisKA,1 HATPase_c
AnaeK_2031	Orphan	R	RR	RpfG	0	1 Response_reg,1 HD
AnaeK_2058	Orphan	T	HK	Classic	0	2 PAS_4,1 HisKA,1 HATPase_c
AnaeK_2077	Pair	T	HK	Classic	3	1 HAMP,1 HisKA_3,1 HATPase_c
AnaeK_2078	Pair	R	RR	NarL	0	1 Response_reg,1 HTH_LUXR
AnaeK_2081	Pair	T	HK	Classic	0	1 SBP_bac_3,1 HisKA,1 HATPase_c
AnaeK_2082	Pair	R	RR	NtrC	0	1 Response_reg,1 AAA_5,1 HTH_8
AnaeK_2189	Orphan	T	HK	Classic	0	1 PAS,1 HisKA,1 HATPase_c
AnaeK_2237	Orphan	T	HK	Classic	0	1 PAS,1 HisKA,1 HATPase_c
AnaeK_2255	Pair	R	RR	PrrA	0	1 Response_reg,1 HTH_8
AnaeK_2256	Pair	T	HK	Classic	4	1 HisKA,1 HATPase_c
AnaeK_2265	Orphan	R	RR	CheY	0	1 Response_reg
AnaeK_2304	Orphan	T	HK	Classic	1	1 HisKA_MA, 1 HATPase_c
AnaeK_2309	Complex	R	RR	PleD	0	1 Response_reg,1 GGDEF
AnaeK_2310	Complex	R	RR	NtrC	0	1 Response_reg,1 AAA,1 HTH_8
AnaeK_2311	Complex	T	HK	Classic	0	1 PAS_4,1 HisKA
AnaeK_2386	Pair	RT	HK	Hybrid	0	1 Response_reg,1 HisKA,1 HATPase_c
AnaeK_2395	Complex	T	HK	Classic	0	1 PAS_4,1 HisKA,1 HATPase_c
AnaeK_2396	Complex	TR	HK	Hybrid	0	2 PAS_4,1 PAS_3,1 HisKA,1 HATPase_c,1 Response_reg
AnaeK_2411	Pair	T	HK	Classic	6	1 HisKA,1 HATPase_c
AnaeK_2412	Pair	R	RR	NtrC	0	1 Response_reg,1 AAA_5,1 HTH_8
AnaeK_2474	Orphan	R	RR	CheB	0	1 Response_reg,1 CheB_methylest
AnaeK_2478	Pair	T	HK	CheA	0	1 Hpt,1 H-kinase_dim,1 HATPase_c,1 CheW
AnaeK_2479	Pair	R	RR	CheY	0	1 Response_reg
AnaeK_2484	Orphan	R	RR	CheB	0	1 Response_reg,1 CheB_methylest
AnaeK_2487	Complex	T	HK	CheA	0	1 Hpt,1 H-kinase_dim,1 HATPase_c,1 CheW
AnaeK_2489	Complex	RR	RR	FrzZ	0	2 Response_reg
AnaeK_2530	Complex	T	HK	Classic	0	1 HisKA,1 HATPase_c
AnaeK_2531	Complex	RR	RR	FrzZ	0	2 Response_reg
AnaeK_2532	Complex	RT	HK	Hybrid	0	1 Response_reg,1 HisKA,1 HATPase_c
AnaeK_2533	Complex	R	RR	NtrC	0	1 Response_reg,1 AAA_5,1 HTH_8
AnaeK_2584	Pair	T	HK	Classic	1	1 HAMP,1 HisKA,1 HATPase_c
AnaeK_2585	Pair	R	RR	NtrC	0	1 Response_reg,1 AAA_5,1 HTH_8
AnaeK_2664	Orphan	T	HK	Classic	1	1 PAS_3,1 HisKA,1 HATPase_c
AnaeK_2678	Complex	TR	HK	CheA	0	1 Hpt,1 HATPase_c,1 CheW,1 Response_reg
AnaeK_2679	Complex	R	RR	CheB	0	1 Response_reg,1 CheB_methylest
AnaeK_2680	Complex	T	HK	Classic	0	1 GAF,1 HisKA,1 HATPase_c
AnaeK_2720	Pair	T	HK	Classic	1	1 PAS,1 HisKA,1 HATPase_c
AnaeK_2721	Pair	R	RR	CheY	0	1 Response_reg
AnaeK_2740	Orphan	R	RR	NtrC	0	1 Response_reg,1 AAA_5,1 HTH_8
AnaeK_2798	Orphan	R	RR	unclassified	0	1 Response_reg
AnaeK_2821	Complex	R	RR	CheY	0	1 Response_reg
AnaeK_2822	Complex	R	RR	CheB	0	1 Response_reg,1 CheB_methylest
AnaeK_2828	Orphan	T	HK	CheA	0	1 Hpt,1 H-kinase_dim,1 HATPase_c,1 CheW
AnaeK_2846	Orphan	R	RR	NarL	0	1 Response_reg,1 HTH_LUXR
AnaeK_2898	Pair	R	RR	CheY	0	1 Response_reg
AnaeK_2900	Pair	T	HK	Classic	13	1 GAF,1 HisKA,1 HATPase_c
AnaeK_3000	Pair	R	RR	OmpR	0	1 Response_reg,1 Trans_reg_C
AnaeK_3001	Pair	T	HK	Classic	1	1 HAMP,1 HisKA,1 HATPase_c
AnaeK_3028	Complex	TR	HK	Hybrid	1	1 HAMP,1 HisKA,1 HATPase_c,1 Response_reg
AnaeK_3029	Complex	TR	HK	Hybrid	0	1 HisKA,1 HATPase_c,1 Response_reg
AnaeK_3043	Pair	TR	HK	Hybrid	1	1 HisKA,1 HATPase_c,1 Response_reg
AnaeK_3061	Pair	T	HK	Classic	5	1 His_kinase,1 HATPase_c
AnaeK_3062	Pair	R	RR	LytTR	0	1 Response_reg,1 LytTR
AnaeK_3094	Orphan	R	RR	CheY	0	1 Response_reg
AnaeK_3218	Orphan	T	HK	Classic	6	1 HisKA,1 HATPase_c
AnaeK_3241	Orphan	R	RR	unclassified	0	1 PilZ,1 Response_reg
AnaeK_3250	Pair	T	HK	Classic	1	1 HAMP,1 HisKA,1 HATPase_c
AnaeK_3251	Pair	R	RR	NtrC	0	1 Response_reg,1 AAA,1 HTH_8
AnaeK_3419	Orphan	R	RR	NtrC	0	1 Response_reg,1 AAA,1 HTH_8
AnaeK_3423	Orphan	T	HK	Classic	1	1 CHASE4,1 HAMP,1 HisKA,1 HATPase_c
AnaeK_3466	Orphan	T	HK	Classic	1	1 HAMP,1 HisKA,1 HATPase_c
AnaeK_3555	Complex	R	RR	NtrC	0	1 Response_reg,1 AAA,1 HTH_8
AnaeK_3556	Complex	RT	HK	Hybrid	0	1 Response_reg,1 HisKA,1 HATPase_c
AnaeK_3557	Complex	R	RR	PleD	0	1 Response_reg,1 GGDEF
AnaeK_3609	Orphan	R	RR	CheY	0	1 Response_reg
AnaeK_3620	Orphan	T	HK	Classic	0	1 GAF,1 HisKA,1 HATPase_c
AnaeK_3640	Orphan	R	RR	MerR	0	1 MerR,1 REC
AnaeK_3709	Orphan	R	RR	NtrC	0	1 Response_reg,1 AAA_5,1 HTH_8
AnaeK_3746	Orphan	R	RR	unclassified	0	1 Response_reg
AnaeK_3781	Orphan	T	HK	Classic	0	1 PAS_4,1 GAF,1 HisKA,1 HATPase_c
AnaeK_3785	Pair	T	HK	Classic	0	2 PAS,1 HisKA,1 HATPase_c
AnaeK_3786	Pair	R	RR	NtrC	0	1 Response_reg,1 AAA_5,1 HTH_8
AnaeK_3802	Orphan	R	RR	unclassified	0	1 PilZ,1 Response_reg
AnaeK_3907	Orphan	R	RR	CheY	0	1 Response_reg
AnaeK_3918	Pair	T	HK	Classic	1	1 HAMP,1 HisKA,1 HATPase_c
AnaeK_3919	Pair	R	RR	OmpR	0	1 Response_reg,1 Trans_reg_C
AnaeK_3949	Orphan	T	HK	Classic	0	1 HisKA_MA, 1 HATPase_c
AnaeK_3995	Orphan	R	RR	CheY	0	1 Response_reg
AnaeK_4086	Orphan	R	RR	CheY	0	1 Response_reg
AnaeK_4124	Pair	T	HK	Classic	0	1 PAS_4,1 HisKA,1 HATPase_c
AnaeK_4125	Pair	R	RR	OmpR	0	1 Response_reg,1 Trans_reg_C
AnaeK_4246	Orphan	R	RR	CheY	0	1 Response_reg
AnaeK_4252	Complex	RT	HK	Hybrid	0	1 Response_reg,1 PAS_3,1 HisKA,1 HATPase_c
AnaeK_4253	Complex	TR	HK	Hybrid	2	12 HAMP,1 HisKA,1 HATPase_c,1 Response_reg
AnaeK_4273	Orphan	R	RR	CheY	0	1 Response_reg
AnaeK_4333	Orphan	R	RR	unclassified	0	1 PilZ,1 Response_reg
AnaeK_4345	Orphan	R	RR	unclassified	0	1 PilZ,1 Response_reg
AnaeK_4350	Pair	TR	HK	Hybrid	0	1 GAF,1 PAS_4,1 HisKA,1 HATPase_c,1 Response_reg
AnaeK_4355	Complex	RTR	HK	Hybrid	0	2 Response_reg,1 PAS,1 HisKA,1 HATPase_c
AnaeK_4358	Complex	T	HK	Classic	0	1 HisKA,1 HATPase_c
AnaeK_4359	Complex	T	HK	Classic	3	1 HAMP,1 HisKA,1 HATPase_c
AnaeK_4373	Orphan	R	RR	NtrC	0	1 Response_reg,1 AAA_5,1 HTH_8
AnaeK_4379	Orphan	T	HK	Classic	3	1 HAMP,1 HisKA,1 HATPase_c
AnaeK_4382	Pair	T	HK	Classic	0	1 PAS,1 HisKA,1 HATPase_c
AnaeK_4383	Pair	R	RR	NtrC	0	1 Response_reg,1 AAA_5,1 HTH_8
AnaeK_4396	Orphan	R	RR	unclassified	0	1 Response_reg
AnaeK_4448	Orphan	T	HK	Classic	0	1 PAS,1 HisKA,1 HATPase_c
AnaeK_4452	Pair	T	HK	CheA	0	1 Hpt,1 H-kinase_dim,1 HATPase_c,1 CheW
AnaeK_4453	Pair	R	RR	CheY	0	1 Response_reg
AnaeK_4457	Orphan	T	HK	Classic	1	1 HisKA,1 HATPase_c

## Sheet: Ca
locus tag	class	type	tm	TCS Domains	Domains
A176_0128	HK	CheA	0	TR	1 Hpt,1 HATPase_c,1 CheW,1 Response_reg
A176_6468	HK	CheA	0	TR	1 Hpt,1 HATPase_c,1 CheW,1 Response_reg
A176_5466	HK	CheA	0	TR	1 Hpt,1 HATPase_c,1 CheW,1 Response_reg
A176_6003	HK	CheA	0	T	1 Hpt,1 H-kinase_dim,1 HATPase_c,1 CheW
A176_5480	HK	CheA	0	T	1 Hpt,1 H-kinase_dim,1 HATPase_c,1 CheW
A176_2233	HK	CheA	0	T	1 Hpt,1 H-kinase_dim,1 HATPase_c,1 CheW
A176_1845	HK	CheA	0	TR	1 Hpt,1 H-kinase_dim,1 HATPase_c,1 CheW,1 Response_reg
A176_5460	HK	Classic	2	T	1 CHASE,1 HisKA,1 HATPase_c
A176_2228	HK	Classic	0	T	1 cNMP_binding,1 HATPase_c
A176_3391	HK	Classic	0	T	1 GAF,1 HisKA,1 HATPase_c
A176_2319	HK	Classic	0	T	1 GAF,1 HisKA,1 HATPase_c
A176_5469	HK	Classic	0	T	1 GAF,1 HisKA,1 HATPase_c
A176_4579	HK	Classic	9	T	1 GAF,1 HisKA,1 HATPase_c
A176_3537	HK	Classic	0	T	1 GAF,1 PAS,1 HisKA,1 HATPase_c
A176_5592	HK	Classic	0	T	1 GAF,1 PAS_4,1 HisKA,1 HATPase_c
A176_5528	HK	Classic	0	T	1 GAF,1 PAS_4,1 PAC,1 HisKA,1 HATPase_c
A176_3536	HK	Classic	0	T	1 GAF,1 PAS_4,1 PAS,1 HisKA
A176_7336	HK	Classic	1	T	1 HAMP,1 HisKA,1 HATPase_c
A176_7252	HK	Classic	1	T	1 HAMP,1 HisKA,1 HATPase_c
A176_6203	HK	Classic	1	T	1 HAMP,1 HisKA,1 HATPase_c
A176_5121	HK	Classic	1	T	1 HAMP,1 HisKA,1 HATPase_c
A176_4024	HK	Classic	3	T	1 HAMP,1 HisKA,1 HATPase_c
A176_3763	HK	Classic	3	T	1 HAMP,1 HisKA,1 HATPase_c
A176_3112	HK	Classic	10	T	1 HAMP,1 HisKA,1 HATPase_c
A176_1900	HK	Classic	1	T	1 HAMP,1 HisKA,1 HATPase_c
A176_1083	HK	Classic	2	T	1 HAMP,1 HisKA,1 HATPase_c
A176_1139	HK	Classic	2	T	1 HAMP,1 HisKA,1 HATPase_c
A176_0859	HK	Classic	1	T	1 HAMP,1 HisKA,1 HATPase_c
A176_0947	HK	Classic	2	T	1 HAMP,1 HisKA,1 HATPase_c
A176_0537	HK	Classic	0	T	1 HAMP,1 HisKA,1 HATPase_c
A176_0560	HK	Classic	2	T	1 HAMP,1 HisKA,1 HATPase_c
A176_7493	HK	Classic	2	T	1 HAMP,1 HisKA,1 HATPase_c
A176_6591	HK	Classic	1	T	1 HAMP,1 HisKA,1 HATPase_c
A176_5530	HK	Classic	5	T	1 HAMP,1 HisKA,1 HATPase_c
A176_5711	HK	Classic	1	T	1 HAMP,1 HisKA,1 HATPase_c
A176_0092	HK	Classic	1	T	1 HAMP,1 HisKA,1 HATPase_c
A176_3143	HK	Classic	1	T	1 HAMP,1 PAS_4,1 HisKA,1 HATPase_c
A176_7236	HK	Classic	6	T	1 HATPase_c
A176_3162	HK	Classic	6	T	1 HATPase_c
A176_1435	HK	Classic	0	T	1 HATPase_c
A176_0197	HK	Classic	0	T	1 HATPase_c
A176_5678	HK	Classic	1	T	1 HATPase_c
A176_6830	HK	Classic	3	T	1 His_kinase,1 HATPase_c
A176_4969	HK	Classic	3	T	1 His_kinase,1 HATPase_c
A176_1532	HK	Classic	4	T	1 His_kinase,1 HATPase_c
A176_0591	HK	Classic	4	T	1 His_kinase,1 HATPase_c
A176_6988	HK	Classic	4	T	1 His_kinase,1 HATPase_c
A176_6543	HK	Classic	4	T	1 His_kinase,1 HATPase_c
A176_5974	HK	Classic	2	T	1 HisKA,1 HATPase_c
A176_5883	HK	Classic	4	T	1 HisKA,1 HATPase_c
A176_5279	HK	Classic	6	T	1 HisKA,1 HATPase_c
A176_5032	HK	Classic	1	T	1 HisKA,1 HATPase_c
A176_4868	HK	Classic	0	T	1 HisKA,1 HATPase_c
A176_4471	HK	Classic	1	T	1 HisKA,1 HATPase_c
A176_4059	HK	Classic	1	T	1 HisKA,1 HATPase_c
A176_4108	HK	Classic	0	T	1 HisKA,1 HATPase_c
A176_2288	HK	Classic	6	T	1 HisKA,1 HATPase_c
A176_2488	HK	Classic	1	T	1 HisKA,1 HATPase_c
A176_1281	HK	Classic	6	T	1 HisKA,1 HATPase_c
A176_1437	HK	Classic	4	T	1 HisKA,1 HATPase_c
A176_1076	HK	Classic	0	T	1 HisKA,1 HATPase_c
A176_0936	HK	Classic	0	T	1 HisKA,1 HATPase_c
A176_0464	HK	Classic	9	T	1 HisKA,1 HATPase_c
A176_0507	HK	Classic	1	T	1 HisKA,1 HATPase_c
A176_0644	HK	Classic	3	T	1 HisKA,1 HATPase_c
A176_0134	HK	Classic	0	T	1 HisKA,1 HATPase_c
A176_0217	HK	Classic	3	T	1 HisKA,1 HATPase_c
A176_7193	HK	Classic	4	T	1 HisKA,1 HATPase_c
A176_6634	HK	Classic	9	T	1 HisKA,1 HATPase_c
A176_5495	HK	Classic	4	T	1 HisKA,1 HATPase_c
A176_5517	HK	Classic	0	T	1 HisKA,1 HATPase_c
A176_5659	HK	Classic	0	T	1 HisKA,1 HATPase_c
A176_2248	HK	Classic	0	T	1 HisKA,1 HATPase_c
A176_1784	HK	Classic	6	T	1 HisKA_3,1 HATPase_c
A176_4390	HK	Classic	13	T	1 MASE1,1 HisKA,1 HATPase_c
A176_4005	HK	Classic	0	T	1 PAS,1 GAF,1 HisKA,1 HATPase_c
A176_3668	HK	Classic	0	T	1 PAS,1 GAF,1 HisKA,1 HATPase_c
A176_3662	HK	Classic	8	T	1 PAS,1 HisKA,1 HATPase_c
A176_3132	HK	Classic	0	T	1 PAS,1 HisKA,1 HATPase_c
A176_3699	HK	Classic	0	T	1 PAS,1 PAS_3,1 HisKA,1 HATPase_c
A176_3456	HK	Classic	0	T	1 PAS,1 PAS_3,1 HisKA,1 HATPase_c
A176_1266	HK	Classic	0	T	1 PAS,1 PAS_4,1 HisKA,1 HATPase_c
A176_5471	HK	Classic	0	T	1 PAS,1 PAS_4,1 HisKA,1 HATPase_c
A176_1497	HK	Classic	0	T	1 PAS,2 GAF,1 HisKA,1 HATPase_c
A176_3925	HK	Classic	0	T	1 PAS_2,1 GAF,1 PHY,1 HisKA,1 HATPase_c
A176_1099	HK	Classic	0	T	1 PAS_3,1 HisKA,1 HATPase_c
A176_7419	HK	Classic	0	T	1 PAS_3,1 PAS_4,1 HisKA,1 HATPase_c
A176_6281	HK	Classic	3	T	1 PAS_4,1 GAF,1 HisKA,1 HATPase_c
A176_3376	HK	Classic	2	T	1 PAS_4,1 GAF,1 HisKA,1 HATPase_c
A176_3113	HK	Classic	0	T	1 PAS_4,1 GAF,1 HisKA,1 HATPase_c
A176_3269	HK	Classic	1	T	1 PAS_4,1 GAF,1 HisKA,1 HATPase_c
A176_7617	HK	Classic	0	T	1 PAS_4,1 GAF,1 HisKA,1 HATPase_c
A176_5561	HK	Classic	0	T	1 PAS_4,1 GAF,1 HisKA,1 HATPase_c
A176_6939	HK	Classic	0	T	1 PAS_4,1 HisKA,1 HATPase_c
A176_5982	HK	Classic	2	T	1 PAS_4,1 HisKA,1 HATPase_c
A176_4464	HK	Classic	6	T	1 PAS_4,1 HisKA,1 HATPase_c
A176_4136	HK	Classic	3	T	1 PAS_4,1 HisKA,1 HATPase_c
A176_3943	HK	Classic	0	T	1 PAS_4,1 HisKA,1 HATPase_c
A176_1908	HK	Classic	1	T	1 PAS_4,1 HisKA,1 HATPase_c
A176_6493	HK	Classic	0	T	1 PAS_4,1 HisKA,1 HATPase_c
A176_5489	HK	Classic	0	T	1 PAS_4,1 HisKA,1 HATPase_c
A176_5558	HK	Classic	1	T	1 PAS_4,1 PAS,1 HisKA,1 HATPase_c
A176_1767	HK	Classic	2	T	1 S_TKc,1 GAF,1 HisKA,1 HATPase_c
A176_3729	HK	Classic	0	T	2 GAF,1 HisKA,1 HATPase_c
A176_1304	HK	Classic	0	T	2 PAS,1 GAF,1 HisKA,1 HATPase_c
A176_3849	HK	Classic	0	T	2 PAS,1 HisKA,1 HATPase_c
A176_4332	HK	Classic	0	T	2 PAS_3,2 GAF,1 HisKA,1 HATPase_c
A176_5388	HK	Classic	0	T	2 PAS_4,1 HisKA,1 HATPase_c
A176_2141	HK	Classic	0	T	2 PAS_4,1 HisKA,1 HATPase_c
A176_2643	HK	Classic	0	T	2 PAS_4,1 PAS_3,1 GAF,1 HisKA,1 HATPase_c
A176_4122	HK	Classic	2	T	2 PAS_4,1 PAS_3,1 HisKA,1 HATPase_c
A176_1347	HK	Classic	0	T	2 PAS_4,1 PAS_3,1 HisKA,1 HATPase_c
A176_0342	HK	Classic	0	T	2 PAS_4,1 PAS_3,1 HisKA,1 HATPase_c
A176_6694	HK	Hybrid	1	TRRR	1 CHASE3,1 GAF,1 HisKA,1 HATPase_c,3 Response_reg
A176_0939	HK	Hybrid	1	TR	1 FHA,1 PAS_3,1 PAS,1 HisKA,1 HATPase_c,1 Response_reg
A176_2380	HK	Hybrid	0	TR	1 GAF,1 HisKA,1 HATPase_c,1 REC
A176_1961	HK	Hybrid	0	TR	1 GAF,1 HisKA,1 HATPase_c,1 Response_reg,1 GGDEF
A176_6800	HK	Hybrid	3	TR	1 HAMP,1 HisKA,1 HATPase_c,1 Response_reg
A176_1114	HK	Hybrid	0	TR	1 HATPase_c,1 CheW,1 Response_reg
A176_5141	HK	Hybrid	0	TR	1 HisKA,1 HATPase_c,1 Response_reg
A176_2882	HK	Hybrid	0	TR	1 HisKA,1 HATPase_c,1 Response_reg
A176_0211	HK	Hybrid	0	TR	1 HisKA,1 HATPase_c,1 Response_reg
A176_5738	HK	Hybrid	2	TR	1 HisKA,1 HATPase_c,1 Response_reg
A176_5373	HK	Hybrid	0	TRR	1 HisKA,1 HATPase_c,2 Response_reg
A176_3550	HK	Hybrid	9	TR	1 MASE1,1 PAS,1 HisKA,1 HATPase_c,1 Response_reg
A176_3695	HK	Hybrid	1	TRR	1 PAS,1 HisKA,1 HATPase_c,2 Response_reg
A176_2622	HK	Hybrid	0	TR	1 PAS,1 PAS_4,1 HisKA,1 HATPase_c,1 Response_reg
A176_2395	HK	Hybrid	0	TR	1 PAS_4,1 HisKA,1 HATPase_c,1 Response_reg
A176_3379	HK	Hybrid	0	TRRR	1 PAS_4,1 HisKA,1 HATPase_c,3 Response_reg
A176_3235	HK	Hybrid	0	TR	1 PAS_4,1 PAS_3,1 HisKA,1 HATPase_c,1 Response_reg
A176_0223	HK	Hybrid	2	TR	1 PAS_4,1 PAS_3,1 PAS,1 HisKA,1 HATPase_c,1 Response_reg
A176_7284	HK	Hybrid	0	RT	1 Response_reg,1 GAF,1 PAS_4,1 HisKA,1 HATPase_c
A176_5108	HK	Hybrid	0	RT	1 Response_reg,1 HATPase_c
A176_3405	HK	Hybrid	0	RT	1 Response_reg,1 HATPase_c
A176_0113	HK	Hybrid	0	RT	1 Response_reg,1 HATPase_c
A176_6768	HK	Hybrid	0	RT	1 Response_reg,1 HisKA,1 HATPase_c
A176_6691	HK	Hybrid	0	RT	1 Response_reg,1 HisKA,1 HATPase_c
A176_5825	HK	Hybrid	0	RT	1 Response_reg,1 HisKA,1 HATPase_c
A176_4334	HK	Hybrid	0	RT	1 Response_reg,1 HisKA,1 HATPase_c
A176_4106	HK	Hybrid	0	RT	1 Response_reg,1 HisKA,1 HATPase_c
A176_3927	HK	Hybrid	0	RT	1 Response_reg,1 HisKA,1 HATPase_c
A176_3558	HK	Hybrid	0	RT	1 Response_reg,1 HisKA,1 HATPase_c
A176_7544	HK	Hybrid	0	RT	1 Response_reg,1 HisKA,1 HATPase_c
A176_5734	HK	Hybrid	0	RT	1 Response_reg,1 PAS,1 PAS_4,1 HisKA,1 HATPase_c
A176_3768	HK	Hybrid	0	RT	1 Response_reg,1 PAS_3,1 HisKA,1 HATPase_c
A176_3672	HK	Hybrid	0	RT	1 Response_reg,1 PAS_3,1 PAS_4,1 HisKA,1 HATPase_c
A176_0389	HK	Hybrid	0	RT	1 Response_reg,1 PAS_3,1 PAS_4,1 HisKA,1 HATPase_c
A176_3918	HK	Hybrid	0	RT	1 Response_reg,1 PAS_4,1 HisKA,1 HATPase_c
A176_5521	HK	Hybrid	0	RT	1 Response_reg,2 GAF,1 HisKA,1 HATPase_c
A176_4788	HK	Hybrid	1	TRT	2 HisKA,2 HATPase_c,1 Response_reg
A176_3115	HK	Hybrid	1	TR	2 PAS,1 GAF,1 PAS_3,1 HisKA,1 HATPase_c,1 Response_reg
A176_6272	HK	Hybrid	0	TR	2 PAS_4,1 HisKA,1 HATPase_c,1 Response_reg
A176_6420	HK	Hybrid	1	TRR	2 PAS_4,1 HisKA,1 HATPase_c,2 Response_reg
A176_5372	HK	Hybrid	0	RTR	2 Response_reg,1 HisKA,1 HATPase_c
A176_5484	HK	Hybrid	0	RRT	2 Response_reg,1 PAS_3,1 HisKA,1 HATPase_c
A176_5122	HK	Hybrid	0	RTRR	3 Response_reg,1 PAS,1 HisKA,1 HATPase_c,1 GGDEF
A176_0388	HK	Hybrid	1	TRRR	5 HAMP,1 HisKA,1 HATPase_c,3 Response_reg
A176_3398	HK	Hybrid	1	TRRR	8 HAMP,1 GAF,1 HisKA,1 HATPase_c,3 Response_reg
A176_2697	HK	Unorthodox	0	TRRH	2 PAS,1 HisKA,1 HATPase_c,2 Response_reg,1 Hpt
A176_1745	PP	HisKa	0	H	1 HisKA
A176_0129	PP	HisKa	0	H	1 HisKA
A176_6009	RR	CheB	0	R	1 Response_reg,1 CheB_methylest
A176_1113	RR	CheB	0	R	1 Response_reg,1 CheB_methylest
A176_6470	RR	CheB	0	R	1 Response_reg,1 CheB_methylest
A176_5467	RR	CheB	0	R	1 Response_reg,1 CheB_methylest
A176_5475	RR	CheB	0	R	1 Response_reg,1 CheB_methylest
A176_1117	RR	CheV	0	R	1 Response_reg,1 CheW
A176_4786	RR	CheY	0	R	1 REC
A176_7424	RR	CheY	0	R	1 Response_reg
A176_7341	RR	CheY	0	R	1 Response_reg
A176_7237	RR	CheY	0	R	1 Response_reg
A176_6770	RR	CheY	0	R	1 Response_reg
A176_6745	RR	CheY	0	R	1 Response_reg
A176_6148	RR	CheY	0	R	1 Response_reg
A176_5966	RR	CheY	0	R	1 Response_reg
A176_6002	RR	CheY	0	R	1 Response_reg
A176_6010	RR	CheY	0	R	1 Response_reg
A176_6044	RR	CheY	0	R	1 Response_reg
A176_5834	RR	CheY	0	R	1 Response_reg
A176_5401	RR	CheY	0	R	1 Response_reg
A176_5115	RR	CheY	0	R	1 Response_reg
A176_5137	RR	CheY	0	R	1 Response_reg
A176_5144	RR	CheY	0	R	1 Response_reg
A176_4867	RR	CheY	0	R	1 Response_reg
A176_4288	RR	CheY	0	R	1 Response_reg
A176_4333	RR	CheY	0	R	1 Response_reg
A176_4124	RR	CheY	0	R	1 Response_reg
A176_3926	RR	CheY	0	R	1 Response_reg
A176_3850	RR	CheY	0	R	1 Response_reg
A176_3696	RR	CheY	0	R	1 Response_reg
A176_3754	RR	CheY	0	R	1 Response_reg
A176_3380	RR	CheY	0	R	1 Response_reg
A176_3385	RR	CheY	0	R	1 Response_reg
A176_3029	RR	CheY	0	R	1 Response_reg
A176_2851	RR	CheY	0	R	1 Response_reg
A176_2357	RR	CheY	0	R	1 Response_reg
A176_1966	RR	CheY	0	R	1 Response_reg
A176_1405	RR	CheY	0	R	1 Response_reg
A176_1434	RR	CheY	0	R	1 Response_reg
A176_1096	RR	CheY	0	R	1 Response_reg
A176_1118	RR	CheY	0	R	1 Response_reg
A176_1131	RR	CheY	0	R	1 Response_reg
A176_0944	RR	CheY	0	R	1 Response_reg
A176_0674	RR	CheY	0	R	1 Response_reg
A176_0115	RR	CheY	0	R	1 Response_reg
A176_0126	RR	CheY	0	R	1 Response_reg
A176_7641	RR	CheY	0	R	1 Response_reg
A176_7141	RR	CheY	0	R	1 Response_reg
A176_7176	RR	CheY	0	R	1 Response_reg
A176_6570	RR	CheY	0	R	1 Response_reg
A176_5441	RR	CheY	0	R	1 Response_reg
A176_5472	RR	CheY	0	R	1 Response_reg
A176_5481	RR	CheY	0	R	1 Response_reg
A176_5486	RR	CheY	0	R	1 Response_reg
A176_5527	RR	CheY	0	R	1 Response_reg
A176_5532	RR	CheY	0	R	1 Response_reg
A176_5565	RR	CheY	0	R	1 Response_reg
A176_5687	RR	CheY	0	R	1 Response_reg
A176_3436	RR	CheY	0	R	1 Response_reg
A176_3441	RR	CheY	0	R	1 Response_reg
A176_2140	RR	CheY	0	R	1 Response_reg
A176_2162	RR	CheY	0	R	1 Response_reg
A176_2168	RR	CheY	0	R	1 Response_reg
A176_2234	RR	CheY	0	R	1 Response_reg
A176_3727	RR	CyC-C	0	R	1 Response_reg,1 Guanylate_cyc
A176_1751	RR	CyC-C	0	R	1 S_TKc,1 Response_reg,1 CYCc
A176_4107	RR	FrzZ	0	RR	2 Response_reg
A176_1849	RR	FrzZ	0	RR	2 Response_reg
A176_1436	RR	FrzZ	0	RR	2 Response_reg
A176_6829	RR	LytTR	0	R	1 Response_reg,1 LytTR
A176_4968	RR	LytTR	0	R	1 Response_reg,1 LytTR
A176_1533	RR	LytTR	0	R	1 Response_reg,1 LytTR
A176_0590	RR	LytTR	0	R	1 Response_reg,1 LytTR
A176_6989	RR	LytTR	0	R	1 Response_reg,1 LytTR
A176_6542	RR	LytTR	0	R	1 Response_reg,1 LytTR
A176_0426	RR	MerR	0	R	1 MerR,1 Response_reg
A176_6177	RR	NarL	0	R	1 Response_reg,1 GerE
A176_6957	RR	NarL	0	R	1 Response_reg,1 HTH_LUXR
A176_3384	RR	NarL	0	R	1 Response_reg,1 HTH_LUXR
A176_1785	RR	NarL	0	R	1 Response_reg,1 HTH_LUXR
A176_6908	RR	NtrC	0	R	1 Response_reg,1 AAA,1 HTH_8
A176_6381	RR	NtrC	0	R	1 Response_reg,1 AAA,1 HTH_8
A176_4135	RR	NtrC	0	R	1 Response_reg,1 AAA,1 HTH_8
A176_3139	RR	NtrC	0	R	1 Response_reg,1 AAA,1 HTH_8
A176_0508	RR	NtrC	0	R	1 Response_reg,1 AAA,1 HTH_8
A176_6462	RR	NtrC	0	R	1 Response_reg,1 AAA,1 HTH_8
A176_6492	RR	NtrC	0	R	1 Response_reg,1 AAA,1 HTH_8
A176_5280	RR	NtrC	0	R	1 Response_reg,1 AAA_2,1 HTH_8
A176_5975	RR	NtrC	0	R	1 Response_reg,1 AAA_5,1 HTH_8
A176_4694	RR	NtrC	0	R	1 Response_reg,1 AAA_5,1 HTH_8
A176_4465	RR	NtrC	0	R	1 Response_reg,1 AAA_5,1 HTH_8
A176_4472	RR	NtrC	0	R	1 Response_reg,1 AAA_5,1 HTH_8
A176_4058	RR	NtrC	0	R	1 Response_reg,1 AAA_5,1 HTH_8
A176_4102	RR	NtrC	0	R	1 Response_reg,1 AAA_5,1 HTH_8
A176_4123	RR	NtrC	0	R	1 Response_reg,1 AAA_5,1 HTH_8
A176_4006	RR	NtrC	0	R	1 Response_reg,1 AAA_5,1 HTH_8
A176_3764	RR	NtrC	0	R	1 Response_reg,1 AAA_5,1 HTH_8
A176_3027	RR	NtrC	0	R	1 Response_reg,1 AAA_5,1 HTH_8
A176_1901	RR	NtrC	0	R	1 Response_reg,1 AAA_5,1 HTH_8
A176_1909	RR	NtrC	0	R	1 Response_reg,1 AAA_5,1 HTH_8
A176_1744	RR	NtrC	0	R	1 Response_reg,1 AAA_5,1 HTH_8
A176_0946	RR	NtrC	0	R	1 Response_reg,1 AAA_5,1 HTH_8
A176_0463	RR	NtrC	0	R	1 Response_reg,1 AAA_5,1 HTH_8
A176_0536	RR	NtrC	0	R	1 Response_reg,1 AAA_5,1 HTH_8
A176_0556	RR	NtrC	0	R	1 Response_reg,1 AAA_5,1 HTH_8
A176_7543	RR	NtrC	0	R	1 Response_reg,1 AAA_5,1 HTH_8
A176_5679	RR	NtrC	0	R	1 Response_reg,1 AAA_5,1 HTH_8
A176_7251	RR	OmpR	0	R	1 Response_reg,1 Trans_reg_C
A176_6204	RR	OmpR	0	R	1 Response_reg,1 Trans_reg_C
A176_5973	RR	OmpR	0	R	1 Response_reg,1 Trans_reg_C
A176_5983	RR	OmpR	0	R	1 Response_reg,1 Trans_reg_C
A176_5033	RR	OmpR	0	R	1 Response_reg,1 Trans_reg_C
A176_4023	RR	OmpR	0	R	1 Response_reg,1 Trans_reg_C
A176_2487	RR	OmpR	0	R	1 Response_reg,1 Trans_reg_C
A176_1830	RR	OmpR	0	R	1 Response_reg,1 Trans_reg_C
A176_1082	RR	OmpR	0	R	1 Response_reg,1 Trans_reg_C
A176_0860	RR	OmpR	0	R	1 Response_reg,1 Trans_reg_C
A176_0643	RR	OmpR	0	R	1 Response_reg,1 Trans_reg_C
A176_0216	RR	OmpR	0	R	1 Response_reg,1 Trans_reg_C
A176_7492	RR	OmpR	0	R	1 Response_reg,1 Trans_reg_C
A176_0091	RR	OmpR	0	R	1 Response_reg,1 Trans_reg_C
A176_6380	RR	PleD	0	R	1 REC,1 GGDEF
A176_4129	RR	PleD	0	R	1 Response_reg,1 GAF,1 GGDEF
A176_6569	RR	PleD	0	R	1 Response_reg,1 GAF,1 GGDEF
A176_6151	RR	PleD	0	R	1 Response_reg,1 GGDEF
A176_5139	RR	PleD	0	R	1 Response_reg,1 GGDEF
A176_4458	RR	PleD	0	R	1 Response_reg,1 GGDEF
A176_7518	RR	PleD	0	R	1 Response_reg,1 GGDEF
A176_3694	RR	PleD	0	R	3 Response_reg,1 Hpt,1 GGDEF
A176_2289	RR	PrrA	0	R	1 Response_reg,1 HTH_8
A176_5496	RR	PrrA	0	R	1 Response_reg,1 HTH_8
A176_4095	RR	RpfG	0	R	1 Response_reg,1 HD
A176_1997	RR	RpfG	0	R	1 Response_reg,1 HD
A176_4015	RR	unclassified	0	R	1 PilZ,1 Response_reg
A176_6152	RR	unclassified	0	R	1 Response_reg
A176_4389	RR	unclassified	0	R	1 Response_reg,1 AAA_5
A176_1854	RR	unclassified	0	R	1 Response_reg,1 Fez1
A176_3395	RR	unclassified	0	R	1 Response_reg,1 PAS_4
A176_5554	RR	unclassified	0	R	1 Response_reg,1 PilZ
A176_7230	RR	VieB	0	R	1 Response_reg,1 TPR_1
A176_7074	RR	Xre	0	R	1 Response_reg,1 HTH_XRE

## Sheet: Sc
Gene	Organisation	TCS Domains	class	type	tm	Domains
sce0012	Orphan	R	RR	unclassified	0	1 Response_reg
sce0031	Orphan	R	RR	unclassified	0	1 Response_reg
sce0186	Orphan	T	HK	Classic	2	2 PAS_3,1 PAC,1 HisKA,1 HATPase_c
sce0195	Orphan	T	HK	Classic	0	1 PAS,2 GAF,1 HisKA,1 HATPase_c
sce0206	Complex	TRT	HK	Hybrid	0	2 HisKA,2 HATPase_c,1 Response_reg,1 PAS_4
sce0350	Orphan	T	HK	Classic	0	1 GAF,1 HisKA,1 HATPase_c
sce0385	Orphan	T	HK	Classic	0	1 HisKA,1 HATPase_c
sce0412	Orphan	R	RR	RpfG	0	1 HD,1 Response_reg
sce0428	Pair	T	HK	Classic	6	1 HAMP,1 PAS_4,1 HisKA,1 HATPase_c
sce0429	Pair	R	RR	CheY	0	1 Response_reg
sce0516	Orphan	T	HK	Classic	2	1 HisKA,1 HATPase_c
sce0531	Orphan	TR	HK	Hybrid	0	3 GAF,1 PAS,1 HisKA,1 HATPase_c,1 Response_reg
sce0589	Orphan	TR	HK	Hybrid	0	2 PAS_3,1 HisKA,1 HATPase_c,1 Response_reg
sce0622	Complex	R	RR	Xre	0	1 Response_reg,1 HTH_XRE
sce0624	Complex	TR	HK	Hybrid	0	1 PAS_4,1 PAS,1 GAF,1 HisKA,1 HATPase_c,1 Response_reg
sce0713	Complex	TRT	HK	Hybrid	0	2 HisKA,2 HATPase_c,2 Response_reg,1 PAS_4
sce0723	Complex	RTR	HK	Hybrid	0	2 Response_reg,1 HisKA,1 HATPase_c
sce0777	Pair	TR	HK	CheA	0	1 Hpt,1 HATPase_c,1 CheW,1 Response_reg
sce0780	Orphan	R	RR	CheY	0	1 Response_reg
sce0793	Pair	T	HK	Classic	0	1 FHA,1 GAF,1 HisKA,1 HATPase_c
sce0794	Pair	R	RR	CyC-C	0	1 S_TKc,1 Response_reg,1 Guanylate_cyc
sce0801	Pair	T	HK	Classic	1	1 NIT, 1 HAMP, 1 Hpt, 1 HisKA_MA, 1 HATPase_c,
sce0803	Pair	R	RR	CheY	0	1 Response_reg
sce0817	Complex	TRT	HK	Hybrid	0	1 PAS_4,2 HisKA,2 HATPase_c,1 Response_reg
sce0929	Pair	TR	HK	Hybrid	0	1 PAS_4,1 PAS,1 HisKA,1 HATPase_c,1 Response_reg
sce0932	Orphan	T	HK	Classic	0	1 HAMP,1 HisKA,1 HATPase_c
sce0947	Orphan	T	HK	Classic	1	1 HisKA,1 HATPase_c
sce0962	Orphan	T	HK	Classic	1	1 HisKA,1 HATPase_c
sce1137	Orphan	T	HK	Classic	1	1 CHASE3,1 HisKA,1 HATPase_c
sce1173	Complex	RT	HK	Hybrid	0	1 Response_reg,1 PAS_3,1 HisKA,1 HATPase_c
sce1174	Complex	R	RR	CheY	0	1 Response_reg
sce1178	Orphan	R	RR	unclassified	0	1 Response_reg
sce1189	Pair	T	HK	Classic	0	1 GAF,1 PAS_4,1 HisKA,1 HATPase_c
sce1190	Pair	R	RR	CheY	0	1 Response_reg
sce1226	Orphan	T	HK	CheA	0	1 Hpt,1 H-kinase_dim,1 HATPase_c,1 CheW
sce1256	Orphan	T	HK	Classic	0	1 S_TKc,1 Arch_ATPase,1 GAF,1 HisKA,1 HATPase_c
sce1260	Complex	RTR	HK	Hybrid	0	2 Response_reg,1 GAF,1 HisKA,1 HATPase_c
sce1296	Orphan	T	HK	Classic	0	1 HisKA,1 HATPase_c
sce1345	Complex	R	RR	CheY	0	1 Response_reg
sce1346	Complex	TRRH	HK	Hybrid	1	1 HAMP,1 HisKA,1 HATPase_c,2 Response_reg,1 Hpt
sce1355	Pair	T	HK	Classic	4	1 HisKA,1 HATPase_c
sce1356	Pair	R	RR	OmpR	0	1 Response_reg,1 Trans_reg_C
sce1383	Orphan	T	HK	Classic	8	1 HisKA,1 HATPase_c
sce1396	Pair	T	HK	Classic	3	1 HAMP, 1 Hpt, 1 HisKA_MA, 1 HATPase_c,
sce1397	Pair	R	RR	unclassified	0	1 Response_reg
sce1417	Pair	R	RR	PrrA	0	1 Response_reg,1 HTH_8
sce1418	Pair	T	HK	Classic	6	1 HisKA_MA, 1 HATPase_c
sce1474	Orphan	T	HK	Classic	0	1 GAF,1 HisKA,1 HATPase_c
sce1494	Orphan	T	HK	Classic	0	1 Pkinase,1 GAF,2 PAS_4,1 HisKA,1 HATPase_c
sce1593	Pair	R	RR	CheY	0	1 Response_reg
sce1594	Pair	T	HK	CheA	0	1 Hpt,1 H-kinase_dim,1 HATPase_c,1 CheW
sce1599	Orphan	R	RR	CheB	0	1 Response_reg,1 CheB_methylest
sce1649	Complex	R	RR	NtrC	0	1 Response_reg,1 AAA,1 HTH_8
sce1650	Complex	R	RR	CheY	0	1 Response_reg
sce1653	Orphan	R	RR	VieB	0	1 Response_reg,1 TPR_2,2 TPR_1
sce1689	Complex	R	RR	unclassified	0	1 Response_reg
sce1690	Complex	T	HK	Classic	0	1 HisKA_MA, 1 HATPase_c
sce1691	Complex	R	RR	NtrC	0	1 Response_reg,1 AAA_5,1 HTH_8
sce1727	Complex	R	RR	CheY	0	1 Response_reg
sce1728	Complex	R	RR	CheY	0	1 Response_reg
sce1742	Pair	TR	HK	Hybrid	0	1 HisKA,1 HATPase_c,1 Response_reg
sce1763	Orphan	R	RR	CheY	0	1 Response_reg
sce1800	Pair	RT	HK	Hybrid	0	1 Response_reg,1 PAS,1 HisKA,1 HATPase_c
sce1859	Orphan	T	HK	Classic	2	1 S_TKc,1 GAF,1 PAS_4,1 HisKA,1 HATPase_c
sce1938	Complex	R	RR	unclassified	0	1 Response_reg,1 GAF,1 STAS
sce1939	Complex	TR	HK	Hybrid	1	1 HAMP,1 HisKA,1 HATPase_c,1 Response_reg
sce2049	Complex	R	RR	OmpR	0	1 Response_reg,1 Trans_reg_C
sce2050	Complex	T	HK	Classic	1	1 HAMP,1 HisKA,1 HATPase_c
sce2051	Complex	R	RR	CheY	0	1 Response_reg
sce2203	Orphan	T	HK	CheA	0	1 Hpt,1 H-kinase_dim,1 HATPase_c,1 CheW
sce2206	Orphan	R	RR	CheY	0	1 Response_reg
sce2236	Orphan	T	HK	Classic	0	2 GAF,1 HisKA,1 HATPase_c
sce2261	Orphan	T	HK	Classic	0	1 HisKA,1 HATPase_c
sce2312	Complex	RT	HK	Hybrid	0	1 Response_reg,1 HisKA,1 HATPase_c
sce2313	Complex	R	RR	unclassified	0	1 S_TKc, 1 Response_reg
sce2424	Orphan	R	RR	CheY	0	1 Response_reg
sce2434	Pair	R	RR	OmpR	0	1 Response_reg,1 Trans_reg_C
sce2435	Pair	T	HK	Classic	2	1 HisKA,1 HATPase_c
sce2461	Orphan	T	HK	Classic	9	1 GAF,1 HisKA,1 HATPase_c
sce2505	Pair	R	RR	CheY	0	1 Response_reg
sce2506	Pair	T	HK	Classic	3	1 PAS_3,1 HisKA,1 HATPase_c
sce2546	Orphan	R	RR	RpfG	0	1 Response_reg,1 GAF,1 HD
sce2554	Pair	T	HK	Classic	3	1 HAMP,1 HisKA,1 HATPase_c
sce2555	Pair	R	RR	OmpR	0	1 Response_reg,1 Trans_reg_C
sce2560	Orphan	R	RR	NtrC	0	1 Response_reg,1 AAA,1 HTH_8
sce2653	Complex	TRT	HK	Hybrid	0	1 PAS_4,2 HisKA,2 HATPase_c,1 Response_reg,1 GAF
sce2654	Complex	R	RR	CheY	0	1 Response_reg
sce2655	Complex	RTR	HK	Hybrid	0	2 Response_reg,1 PAS_4,1 PAS,1 HisKA,1 HATPase_c
sce2656	Complex	R	RR	CheY	0	1 Response_reg
sce2657	Complex	T	HK	CheA	0	1 Hpt,1 H-kinase_dim,1 HATPase_c,1 CheW
sce2662	Orphan	R	RR	CheB	0	1 Response_reg,1 CheB_methylest
sce2676	Complex	T	HK	Classic	0	1 S_TKc, 1 Arch_ATPase, 1 GAF, 1 HisKA_MA, 1 HATPase_c,
sce2677	Complex	R	RR	CheY	0	1 Response_reg
sce2678	Complex	T	HK	Classic	0	2 PAS_4,1 PAS_3,1 HisKA,1 HATPase_c
sce2679	Complex	TR	HK	Hybrid	0	2 PAS_3,1 HisKA,1 HATPase_c,1 Response_reg
sce2692	Orphan	R	RR	unclassified	0	1 Response_reg,1 AAA_5
sce2727	Orphan	T	HK	Classic	13	1 PAS_4,1 HisKA,1 HATPase_c
sce2761	Orphan	T	HK	Classic	8	1 PAS,1 PAS_4,1 HisKA,1 HATPase_c
sce2791	Pair	T	HK	Classic	10	1 HisKA_MA, 1 HATPase_c
sce2792	Pair	R	RR	NtrC	0	1 Response_reg,1 AAA_5,1 HTH_8
sce2822	Orphan	T	HK	Classic	0	1 HisKA,1 HATPase_c
sce2847	Complex	R	RR	PleD	0	1 Response_reg,1 GGDEF
sce2848	Complex	R	RR	NtrC	0	1 Response_reg,1 AAA_5,1 HTH_8
sce2881	Orphan	R	RR	NtrC	0	1 Response_reg,1 AAA,1 HTH_8
sce2947	Pair	T	HK	Classic	2	1 HAMP,1 PAS,1 HisKA,1 HATPase_c
sce2948	Pair	R	RR	OmpR	0	1 Response_reg,1 Trans_reg_C
sce2953	Complex	T	HK	Classic	0	1 HisKA,1 HATPase_c
sce2954	Complex	R	RR	CheY	0	1 Response_reg
sce2955	Complex	R	RR	CheY	0	1 Response_reg
sce2956	Complex	T	HK	Classic	0	1 HisKA,1 HATPase_c
sce2974	Orphan	R	RR	NtrC	0	1 Response_reg,1 AAA_5,1 HTH_8
sce3027	Orphan	R	RR	CheY	0	1 Response_reg
sce3063	Pair	TR	HK	Hybrid	0	1 PAS_4,1 HisKA,1 HATPase_c,1 Response_reg
sce3080	Orphan	T	HK	Classic	0	2 GAF,1 HisKA,1 HATPase_c
sce3169	Orphan	R	RR	unclassified	0	1 Response_reg
sce3207	Pair	T	HK	Classic	10	1 HisKA_MA, 1 HATPase_c
sce3208	Pair	R	RR	NtrC	0	1 Response_reg,1 AAA_5,1 HTH_8
sce3264	Pair	R	RR	NtrC	0	1 Response_reg,1 AAA_5,1 HTH_8
sce3265	Pair	T	HK	Classic	1	1 HAMP,1 HisKA,1 HATPase_c
sce3287	Pair	T	HK	Classic	1	1 HAMP,1 HisKA,1 HATPase_c
sce3288	Pair	R	RR	OmpR	0	1 Response_reg,1 Trans_reg_C
sce3423	Orphan	T	HK	Classic	1	1 PAS,1 HisKA,1 HATPase_c
sce3497	Orphan	T	HK	Classic	2	1 Pkinase,1 GAF,1 PAS_4,1 HisKA,1 HATPase_c
sce3507	Complex	TRTR	HK	Hybrid	0	1 PAS_4,2 HisKA,2 HATPase_c,2 Response_reg,1 PAS_3
sce3597	Complex	R	RR	NtrC	0	1 Response_reg,1 AAA_5,1 HTH_8
sce3598	Complex	TR	HK	Hybrid	0	1 HisKA,1 HATPase_c,1 Response_reg
sce3611	Orphan	T	HK	Classic	0	1 HisKA_MA, 1 HATPase_c
sce3649	Orphan	R	RR	unclassified	0	1 Response_reg
sce3704	Pair	RT	HK	Hybrid	0	1 Response_reg,1 HisKA,1 HATPase_c
sce3742	Orphan	T	HK	Classic	1	1 HisKA_MA, 1 HATPase_c
sce3788	Orphan	R	RR	unclassified	0	1 Response_reg
sce3849	Orphan	R	RR	CheY	0	1 Response_reg
sce3940	Pair	TR	HK	Hybrid	0	1 GAF,1 PAS_4,1 HisKA,1 HATPase_c,1 Response_reg
sce3965	Orphan	R	RR	NarL	0	1 Response_reg,1 HTH_LUXR
sce3988	Complex	R	RR	unclassified	0	1 Response_reg,1 STAS
sce3989	Complex	TR	HK	Hybrid	0	1 S_TKc,1 GAF,1 HisKA,1 HATPase_c,1 Response_reg
sce3998	Orphan	R	RR	CyC-C	0	1 Response_reg,1 Guanylate_cyc
sce4025	Complex	T	HK	Classic	1	1 HisKA,1 HATPase_c
sce4026	Complex	RT	HK	Hybrid	0	1 Response_reg,1 HisKA,1 HATPase_c
sce4190	Orphan	TR	HK	Hybrid	0	1 CheB_methylest,1 MeTrc,2 PAS_4,1 HisKA,1 HATPase_c,1 Response_reg
sce4272	Orphan	R	RR	NtrC	0	1 Response_reg,1 AAA_5,1 HTH_8
sce4309	Complex	TRH	HK	Hybrid	0	1 HisKA,1 HATPase_c,1 Response_reg,1 Hpt
sce4365	Pair	TR	HK	Hybrid	0	2 PAS,1 PAS_3,1 PAS_4,1 HisKA,1 HATPase_c,1 Response_reg
sce4548	Pair	TR	HK	Hybrid	0	1 PAS_3,1 HisKA,1 HATPase_c,1 Response_reg
sce4826	Pair	R	RR	OmpR	0	1 Response_reg,1 Trans_reg_C
sce4827	Pair	T	HK	Classic	3	1 HAMP,1 HisKA,1 HATPase_c
sce4841	Orphan	R	RR	CheY	0	1 Response_reg
sce4877	Pair	T	HK	Classic	2	1 HAMP,1 HisKA,1 HATPase_c
sce4878	Pair	R	RR	OmpR	0	1 Response_reg,1 Trans_reg_C
sce4956	Complex	RT	HK	Hybrid	0	1 Response_reg,1 HisKA,1 HATPase_c
sce4957	Complex	TR	HK	Hybrid	0	1 PAS,1 HisKA,1 HATPase_c,1 Response_reg
sce5073	Orphan	R	RR	OmpR	0	1 Response_reg,1 Trans_reg_C
sce5100	Pair	RT	HK	Hybrid	0	1 Response_reg,2 PAS_3,1 GAF,1 HisKA,1 HATPase_c
sce5107	Complex	TRRR	HK	Hybrid	2	6 HAMP,1 GAF,1 HisKA,1 HATPase_c,3 Response_reg
sce5166	Complex	RR	RR	FrzZ	0	2 Response_reg
sce5167	Complex	T	HK	Classic	1	1 HAMP,1 HisKA,1 HATPase_c
sce5168	Complex	T	HK	Classic	0	1 HisKA_MA, 1 HATPase_c
sce5180	Orphan	T	HK	Classic	0	1 HisKA,1 HATPase_c
sce5356	Pair	RT	HK	Hybrid	0	1 Response_reg,1 PAS_3,1 GAF,1 HisKA,1 HATPase_c
sce5431	Pair	R	RR	NarL	0	1 Response_reg,1 HTH_LUXR
sce5432	Pair	T	HK	Classic	6	1 HisKA_3,1 HATPase_c
sce5443	Complex	T	HK	Classic	0	1 S_TKc,2 GAF,1 PAS_4,1 HisKA,1 HATPase_c
sce5444	Complex	T	HK	Classic	2	1 S_TKc,2 GAF,1 PAS_4,1 HisKA,1 HATPase_c
sce5445	Complex	T	HK	Classic	0	1 S_TKc,2 GAF,1 PAS_4,1 HisKA,1 HATPase_c
sce5446	Complex	T	HK	Classic	0	1 S_TKc,2 GAF,1 PAS_4,1 HisKA,1 HATPase_c
sce5457	Orphan	T	HK	Classic	0	1 S_TKc,2 GAF,1 PAS_4,1 HisKA,1 HATPase_c
sce5483	Pair	R	RR	unclassified	0	1 Response_reg
sce5484	Pair	T	HK	Classic	0	1 HisKA_MA, 1 HATPase_c
sce5570	Complex	R	RR	unclassified	0	1 Response_reg,1 Fez1,1 STAS
sce5571	Complex	TR	HK	Hybrid	2	1 HAMP,1 HisKA,1 HATPase_c,1 Response_reg
sce5774	Orphan	T	HK	Classic	0	1 GAF,1 PAC,1 HisKA,1 HATPase_c
sce5791	Orphan	R	RR	NtrC	0	1 Response_reg,1 AAA_5,1 HTH_8
sce5814	Complex	RR	RR	FrzZ	0	2 Response_reg
sce5815	Complex	T	HK	Classic	0	1 HisKA,1 HATPase_c
sce5834	Orphan	R	RR	CyC-C	0	1 S_TKc,1 Response_reg,1 Guanylate_cyc
sce5838	Orphan	T	HK	Classic	4	1 S_TKc,1 Arch_ATPase,1 GAF,1 HisKA,1 HATPase_c
sce5864	Orphan	R	RR	unclassified	0	1 Response_reg
sce5907	Orphan	R	RR	unclassified	0	1 Response_reg
sce5995	Orphan	R	RR	unclassified	0	1 Response_reg
sce6012	Complex	T	HK	Classic	0	1 PAS,1 HisKA,1 HATPase_c
sce6013	Complex	R	RR	CheY	0	1 Response_reg
sce6014	Complex	R	RR	NtrC	0	1 Response_reg,1 AAA_5,1 HTH_8
sce6042	Orphan	T	HK	Classic	0	2 GAF,1 PAS_4,1 HisKA,1 HATPase_c
sce6152	Orphan	H	PP	HisKa	0	1 HisKA
sce6153	Orphan	T	HK	Classic	0	1 HATPase_c
sce6164	Orphan	R	RR	CheY	0	1 Response_reg
sce6174	Orphan	R	RR	PrrA	0	1 Response_reg,1 HTH_8
sce6249	Orphan	T	HK	Classic	6	1 HisKA,1 HATPase_c
sce6353	Pair	R	RR	OmpR	0	1 Response_reg,1 Trans_reg_C
sce6354	Pair	T	HK	Classic	3	1 HAMP,1 HisKA,1 HATPase_c
sce6408	Orphan	R	RR	CheY	0	1 Response_reg
sce6516	Orphan	T	HK	Classic	0	1 HisKA,1 HATPase_c
sce6552	Orphan	R	RR	unclassified	0	1 Response_reg
sce6826	Complex	RTR	HK	Hybrid	0	2 Response_reg,1 PAS_4,1 HisKA,1 HATPase_c
sce6827	Complex	TR	HK	Hybrid	0	1 Pkinase,1 GAF,1 HisKA,1 HATPase_c,1 Response_reg
sce6844	Orphan	T	HK	Classic	0	1 Pkinase,1 GAF,1 HisKA,1 HATPase_c
sce6964	Complex	T	HK	Classic	1	1 HAMP,1 HisKA,1 HATPase_c
sce6966	Complex	R	RR	NtrC	0	1 Response_reg,1 AAA_5,1 HTH_8
sce6967	Complex	R	RR	CheY	0	1 Response_reg
sce7035	Orphan	R	RR	unclassified	0	1 Response_reg
sce7099	Orphan	R	RR	CheY	0	1 Response_reg
sce7107	Orphan	T	HK	Classic	1	1 HAMP,1 HisKA,1 HATPase_c
sce7159	Pair	TR	HK	Hybrid	0	1 GAF,2 PAS_3,1 HisKA,1 HATPase_c,1 Response_reg
sce7214	Complex	T	HK	Classic	1	1 HisKA,1 HATPase_c
sce7215	Complex	T	HK	Classic	6	1 HisKA,1 HATPase_c
sce7217	Complex	T	HK	Classic	0	1 Response_reg,1 GAF,2 PAS,1 HisKA
sce7218	Complex	T	HK	Classic	0	1 HisKA,1 HATPase_c
sce7298	Orphan	R	RR	unclassified	0	1 Response_reg
sce7406	Orphan	T	HK	Classic	1	1 HAMP,1 HisKA,1 HATPase_c
sce7574	Orphan	R	RR	unclassified	0	1 Response_reg
sce7596	Pair	T	HK	Classic	4	1 HisKA,1 HATPase_c
sce7597	Pair	R	RR	PrrA	0	1 Response_reg,1 HTH_8
sce7688	Orphan	T	HK	Classic	0	1 S_TKc,2 GAF,1 HisKA,1 HATPase_c
sce7702	Orphan	R	RR	CheY	0	1 Response_reg
sce7761	Pair	T	HK	Classic	2	1 HAMP,1 HisKA,1 HATPase_c
sce7762	Pair	R	RR	CheY	0	1 Response_reg
sce7775	Complex	R	RR	unclassified	0	1 Response_reg
sce7776	Complex	TRRH	HK	Hybrid	3	1 HisKA,1 HATPase_c,2 Response_reg,1 Hpt
sce7800	Pair	T	HK	Classic	1	1 HAMP,1 HisKA,1 HATPase_c
sce7801	Pair	R	RR	NtrC	0	1 Response_reg,1 AAA_5,1 HTH_8
sce7806	Complex	RT	HK	Hybrid	0	1 Response_reg,1 PAS_3,1 GAF,1 HisKA,1 HATPase_c
sce7807	Complex	TRH	HK	Hybrid	1	8 HAMP,1 HisKA,1 HATPase_c,1 Response_reg
sce7808	Complex	R	RR	CheY	0	1 Response_reg
sce7809	Complex	T	HK	Classic	1	1 HAMP,1 HisKA,1 HATPase_c
sce7813	Orphan	R	RR	CheY	0	1 Response_reg
sce7862	Orphan	R	RR	NtrC	0	1 Response_reg,1 AAA_5,1 HTH_8
sce7876	Orphan	T	HK	Classic	9	1 HisKA,1 HATPase_c
sce7929	Complex	T	HK	Classic	0	1 HAMP,1 HisKA,1 HATPase_c
sce7931	Complex	T	HK	Classic	0	2 GAF,1 HisKA,1 HATPase_c
sce8043	Orphan	T	HK	Classic	0	1 HisKA_MA,1 HATPase_c
sce8051	Pair	R	RR	PrrA	0	1 Response_reg,1 HTH_8
sce8052	Pair	T	HK	Classic	6	1 HisKA,1 HATPase_c
sce8072	Orphan	R	RR	CheY	0	1 Response_reg
sce8086	Orphan	T	HK	Classic	1	1 GAF,2 PAS_4,1 PAS_3,1 HisKA,1 HATPase_c
sce8107	Pair	R	RR	NtrC	0	1 Response_reg,1 AAA_5,1 HTH_8
sce8108	Pair	T	HK	Classic	2	1 HAMP,1 HisKA,1 HATPase_c
sce8119	Complex	R	RR	NarL	0	1 Response_reg,1 HTH_LUXR
sce8120	Complex	R	RR	CheY	0	1 Response_reg
sce8125	Pair	RT	HK	Hybrid	0	1 Response_reg,1 PAS_4,1 GAF,1 HisKA,1 HATPase_c
sce8135	Pair	TR	HK	Hybrid	0	1 PAS_4,1 HisKA,1 HATPase_c,1 Response_reg
sce8150	Complex	HRR	RR	unclassified	0	1 Hpt,2 Response_reg
sce8153	Complex	R	RR	unclassified	0	1 REC
sce8154	Complex	R	RR	PleD	0	1 Response_reg,1 GGDEF
sce8268	Orphan	R	RR	unclassified	0	1 Response_reg
sce8402	Orphan	T	HK	Classic	3	1 HAMP,1 HisKA,1 HATPase_c
sce8433	Complex	R	RR	CyC-C	0	1 Response_reg,1 Guanylate_cyc
sce8434	Complex	TR	HK	Hybrid	1	1 HisKA,1 HATPase_c,1 Response_reg
sce8458	Orphan	R	RR	CheY	0	1 Response_reg
sce8495	Pair	TR	HK	Hybrid	0	1 PAS_4,2 GAF,1 HisKA,1 HATPase_c,1 Response_reg
sce8556	Orphan	R	RR	CheY	0	1 Response_reg
sce8606	Orphan	R	RR	CheY	0	1 Response_reg
sce8615	Orphan	R	RR	OmpR	0	1 Response_reg,1 Trans_reg_C
sce8644	Orphan	T	HK	Classic	0	1 GAF,1 HisKA,1 HATPase_c
sce8707	Pair	TR	HK	Hybrid	0	1 HisKA,1 HATPase_c,1 Response_reg
sce8713	Complex	RT	HK	Hybrid	0	1 Response_reg,1 GAF,1 HisKA,1 HATPase_c
sce8714	Complex	R	RR	CheY	0	1 Response_reg
sce8715	Complex	TR	HK	Hybrid	0	3 PAS_4,1 HisKA,1 HATPase_c,1 Response_reg
sce8721	Complex	R	RR	NtrC	0	1 Response_reg,1 AAA_5,1 HTH_8
sce8722	Complex	T	HK	Classic	0	1 HisKA, 1 HATPase
sce8723	Complex	R	RR	CheY	0	1 Response_reg
sce8796	Complex	R	RR	unclassified	0	1 Response_reg
sce8797	Complex	T	HK	Classic	0	1 HisKA,1 HATPase_c
sce8798	Complex	T	HK	Classic	1	1 HAMP,1 HisKA,1 HATPase_c
sce8799	Complex	RR	RR	FrzZ	0	2 Response_reg
sce8800	Complex	R	RR	CheY	0	1 Response_reg
sce8828	Pair	TR	HK	Hybrid	1	1 PAS_4,1 PAS_3,1 HisKA,1 HATPase_c,1 Response_reg
sce8836	Pair	T	HK	Classic	2	1 HAMP, 1 PAS, 1 HisKA_MA, 1 HATPase_c,
sce8837	Pair	R	RR	NtrC	0	1 Response_reg,1 AAA,1 HTH_8
sce8885	Pair	R	RR	CyC-C	0	1 S_TKc,1 Response_reg,1 Guanylate_cyc
sce8887	Pair	T	HK	Classic	2	1 S_TKc, 1 Arch_ATPase, 1 GAF, 1 HisKA_MA, 1 HATPase_c,
sce8990	Orphan	T	HK	Classic	1	1 HAMP,1 HisKA,1 HATPase_c
sce9207	Orphan	R	RR	unclassified	0	1 Response_reg,1 GAF,1 PAS_4,1 STAS
sce9222	Orphan	R	RR	NtrC	0	1 Response_reg,1 AAA_5,1 HTH_8
sce9291	Orphan	T	HK	Classic	0	1 PAS_4,1 GAF,1 HisKA,1 HATPase_c

[truncated: 3 more sheets: Ho, Pp, Bb]
